# Supplementary material for: The Dynamic Changes in Biosynthesis and Spatiotemporal Distribution of Phytohormones Under Jasmonic Acid Treatment Provide Insights into Hormonal Regulation in Sinopodophyllum hexandrum
Source: Plants (Basel). 2025 Mar 22;14(7):1001. doi: 10.3390/plants14071001 (PMC11990078; doi:10.3390/plants14071001)
Supplement: Supplementary file 1 [file plants-14-01001-s001.zip › Supplementary table.xlsx]

## Sheet: Table S1
Table S1: The content of OPDA in different tissues and induction times
Tissue	induction time/d	Sample	fresh weight/g	retent time / min	peak area	content/ng·g-1
Root	0	1	0.53982	11.2	838390	18.2146
		2	0.52084	11.19	757906	17.0661
		3	0.51277	11.2	488346	11.1693
	0.5	1	0.57382	11.21	370167	7.56563
		2	0.33146	11.22	132123	4.67488
		3	0.56117	11.21	406381	8.49301
	3	1	0.5804	11.21	373640	7.55003
		2	0.50987	11.2	443886	10.2102
		3	0.59351	11.21	295923	5.84754
	7	1	0.55115	11.21	82783	1.76155
		2	0.53469	11.19	237022	5.19888
		3	0.57179	11.19	227495	4.66614
	14	1	0.50537	11.21	67956	1.57703
		2	0.54716	11.2	93854	2.01169
		3	0.37858	11.19	65141	2.01799
	21	1	0.5176	11.21	315760	7.15461
		2	0.53342	11.21	126355	2.77809
		3	0.49567	11.19	36417	0.861657
stem	0	1	0.5689	11.21	241618	4.981
		2	0.49995	11.21	1798378	42.1869
		3	0.53938	11.21	383819	8.34554
	0.5	1	0.56457	11.21	181993	3.78059
		2	0.55169	11.2	356068	7.56939
		3	0.52865	11.21	35209	0.781103
	3	1	0.4985	11.2	93026	2.18858
		2	0.50885	11.22	1006116	23.189
		3	0.52998	11.21	299004	6.61668
	7	1	0.52136	11.2	83984	1.88922
		2	0.53013	11.22	178216	3.94264
		3	0.52228	11.19	59789	1.34258
	14	1	0.53143	11.19	167820	3.70357
		2	0.5396	11.21	132597	2.88194
		3	0.5608	11.2	173445	3.62724
	21	1	0.51985	11.2	153853	3.47097
		2	0.53328	11.19	141605	3.1142
		3	0.50676	11.2	251060	5.81029

## Sheet: Table S2
Table S2: The content of JA in different tissues and induction times
Tissue	induction time/d	Sample	fresh weight/g	retent time / min	peak area	content/ng·g-1
Root	0	1	0.53982	5.07	0	0
		2	0.52084	5.07	0	0
		3	0.51277	5.07	0	0
	0.5	1	0.57382	5.07	0	0
		2	0.33146	5.08	0	0
		3	0.56117	5.07	51802	0.804284
	3	1	0.5804	5.07	0	0
		2	0.50987	5.08	0	0
		3	0.59351	5.08	0	0
	7	1	0.55115	5.08	0	0
		2	0.53469	5.07	0	0
		3	0.57179	5.07	0	0
	14	1	0.50537	5.07	0	0
		2	0.54716	5.08	0	0
		3	0.37858	5.08	0	0
	21	1	0.5176	5.08	0	0
		2	0.53342	5.07	0	0
		3	0.49567	5.07	0	0
stem	0	1	0.5689	5.09	0	0
		2	0.49995	5.08	363391	6.33293
		3	0.53938	5.08	48910	0.79006
	0.5	1	0.56457	5.09	1132878	17.4833
		2	0.55169	5.09	2118866	33.4631
		3	0.52865	5.08	2297623	37.8676
	3	1	0.4985	5.08	374552	6.54643
		2	0.50885	5.08	554223	9.48969
		3	0.52998	5.09	539878	8.87552
	7	1	0.52136	5.08	116039	1.9392
		2	0.53013	5.08	68765	1.13017
		3	0.52228	5.09	120771	2.01473
	14	1	0.53143	5.09	44906	0.736234
		2	0.5396	5.08	89100	1.43868
		3	0.5608	5.08	46521	0.722767
	21	1	0.51985	5.08	0	0
		2	0.53328	5.08	0	0
		3	0.50676	5.09	105004	1.80535

## Sheet: Table S3
Table S3: Gene expression levels of JA and OPDA pathways in different tissues and induction times
name	S_0	S_0.5	S_3	S_7	S_14	S_21	R_0	R_0.5	R_3	R_7	R_14	R_21
13-LOX_1	31.2433	33.3133	33.7567	35.0133	39.0867	40.9167	51.3333	36.5633	36.6567	40.2033	30.72	36.25
13-LOX_2	1.80667	1.86667	0.733333	3.19667	1.74333	1.17667	5.97667	3.83667	7.18	4.60333	7.58667	6.95333
13-LOX_3	25.5767	15.9233	111.593	70.4933	50.1467	36.2267	17.8267	20.8167	49.2133	19.3433	9.62333	37.8833
13-LOX_4	5.28333	71.67	16.0633	3.94333	5.16333	0.223333	0.0266667	0.00666667	0	0	0	0.0566667
13-LOX_5	13.2633	16.1733	6.29667	7.11667	8.14667	9.69667	5.58	8.14	5.20333	7.06667	11.19	8.01667
AOS	51.74	60.6267	170.313	71.7433	48.7167	56.8667	85	65.4667	49.9433	58.58	30.6433	62.0533
AOC_1	276.98	336.717	258.973	146.7	162.047	120.707	108.073	258.41	118.087	144.6	86.8433	135.49
AOC_2	67.3467	63.08	85.7267	64.07	55.4333	52.4067	63.35	73.4967	71.3667	59.4367	30.2533	53.8133
AOC_3	4.04333	3.46667	6.21333	5.97667	8.6	4.37667	5.79	2.14333	4.05667	5.81667	4.46	8.75333
OPR3	31.8533	37.7	51.56	34.8933	38.9467	40.3433	20.1933	20.44	15.82	9.6	7.08667	14.2767
OPCL1_1	6.92667	6.15333	6.67	10.8633	11.8533	10.9267	8.76333	5.17333	6.17	6.12667	10.5967	10.5233
OPCL1_2	4.74	3.02667	5.68	9.36	9.55	8.13333	6.20667	3.52	4.02667	4.84333	5.57333	4.85
OPCL1_3	21.3367	18.74	24.8433	31.6233	29.28	20.6633	24.32	22.0833	22.4433	29.9167	28.44	27.16
OPCL1_4	16.05	18.23	16.8233	14.9767	14.38	19.0767	17.4667	17.8933	16.6233	17.0667	13.17	13.5433
OPCL1_5	6.96	7.22667	5.55	9.10667	9.44333	6.75333	6.28333	6.55667	5.23667	4.20333	4.62333	4.11
OPCL1_6	17.2533	20.2467	13.17	20.13	25.1533	21.59	14.2433	14.0467	11.33	12.42	15.5767	14.3433
OPCL1_7	3.47333	3.28333	2.39667	3.87	3.47333	2.82	2.79667	2.79667	2.89667	4.07	5.36	3.47333
ACX_1	86.1733	74.2433	73.67	95.9833	87.5067	66.2433	70.6567	65	58.6133	71.7967	63.5267	66.71
ACX_2	29.8567	34.14	33.6833	30.86	30.7033	15.7767	18.59	22	14.7933	12.3467	9.99333	10.8067
JAR1	9.84	5.06	24.8667	14.43	10.5967	9.29333	27.78	20.7633	39.3367	23.1833	14.75	25.6533
COI1_1	4.81333	4.28667	6.77	8.33	10.15	13.7233	9.24	7.24	12.54	8.90667	9.07333	13.7567
COI1_2	7.66667	5.61333	9.77333	12.3767	10.4833	7.97667	11.6033	9.18667	11.9333	14.7967	24.0467	18.8767
COI1_3	8.53	6.13667	6.21667	12.5367	10.8033	8.98333	10.94	7.68333	8.15	9.90333	7.91333	10.0167
COI1_4	9.2	7.73667	10.3267	12.11	13.1867	11.2467	12.26	10.2467	11.4667	10.5	10.49	11.0567
CYP94B1	7.05333	6.20667	8.54667	8.38667	7.81667	5.41667	0.616667	0.34	0.45	1.02667	1.19	0.8
CYP94B3_1	2.06667	6.77333	2.28667	1.98667	6.19333	8.28667	0.29	0.103333	0.493333	0.473333	0.52	0.25
CYP94B3_2	1.86667	3.30667	0.343333	1.74667	1.36333	1.24333	1.82667	1.55333	0.806667	1.39667	1.90667	0.653333
CYP94C1_1	6.64333	2.01667	19.6467	10.09	3.61333	3.82667	1.18667	0.283333	1.32333	0.363333	0.506667	1.80333
CYP94C1_2	5.71333	4.13667	3.76333	6.78333	6.39	4.44	7.88667	4.19667	3.96333	5.05333	6.04667	6.05333
MATE_1	37.3167	34.48	32.9767	30.72	27.8367	29.5367	56.5467	57.46	46.8467	54.59	69.64	56.65
MATE_2	2.1	1.44333	1.96	5.06333	4.36333	1.05333	20.26	2.45333	4.60667	7.48667	6.76333	5.25667
LPT_1	15.8667	18.7867	16.2867	19.23	17.7467	20.6	17.0233	14.78	11.83	19.3533	16.3067	17.5333
LPT_2	45.72	49.0433	25.3733	19.59	22.5267	35.13	17.86	34.24	24.9633	22.8633	29.1367	22.1433
LPT_3	45.72	49.0433	25.3733	19.59	22.5267	35.13	17.86	34.24	24.9633	22.8633	29.1367	22.1433
ABCG_1	0.286667	1.49	0.0433333	0.106667	0.463333	0.763333	0.12	0.09	0.27	0.26	0.24	0.55
ABCG_2	15.88	17.2267	13.39	15.9933	13.0333	11.92	8.49	7.18333	6.23667	8.41	4.77333	6.42667
ABCG_3	2.53333	1.59333	1.69	1.69333	1.65667	1.68	2.47667	2.30667	1.94667	3.12	1.48667	1.81667
ABCG_4	2.23	1.76	2.48333	2.46	4.03	0.89	1.62667	0.593333	0.553333	0.306667	0.473333	1.54667

## Sheet: Table S4
Table S4: The content of ABA in different tissues and induction times
Tissue	induction time/d	Sample	fresh weight/g	retent time / min	peak area	content/ng·g-1
Root	0	1	0.53982	4.12	169911	5.65736
		2	0.52084	4.12	257827	8.82136
		3	0.51277	4.13	303293	10.5139
	0.5	1	0.57382	4.13	194453	6.07161
		2	0.33146	4.12	132984	7.26145
		3	0.56117	4.14	252510	8.02136
	3	1	0.5804	4.13	144667	4.49966
		2	0.50987	4.14	131418	4.66676
		3	0.59351	4.12	135623	4.13325
	7	1	0.55115	4.12	134840	4.42603
		2	0.53469	4.13	176729	5.93508
		3	0.57179	4.12	181524	5.69694
	14	1	0.50537	4.13	74441	2.7327
		2	0.54716	4.13	59476	2.04473
		3	0.37858	4.12	47218	2.38786
	21	1	0.5176	4.13	56500	2.06075
		2	0.53342	4.12	66325	2.32239
		3	0.49567	4.14	43076	1.67735
stem	0	1	0.5689	4.13	835814	25.8791
		2	0.49995	4.13	1141633	40.1671
		3	0.53938	4.12	992751	32.394
	0.5	1	0.56457	4.13	627036	19.5976
		2	0.55169	4.13	723533	23.1201
		3	0.52865	4.12	924874	30.8016
	3	1	0.4985	4.12	1241281	43.7867
		2	0.50885	4.12	1770820	61.1317
		3	0.52998	4.13	1130720	37.5303
	7	1	0.52136	4.12	364938	12.4126
		2	0.53013	4.12	401521	13.4165
		3	0.52228	4.12	583173	19.7128
	14	1	0.53143	4.14	437257	14.562
		2	0.5396	4.13	354681	11.6599
		3	0.5608	4.13	478876	15.0998
	21	1	0.51985	4.12	368968	12.5845
		2	0.53328	4.13	421258	13.9858
		3	0.50676	4.13	227444	8.01585

## Sheet: Table S5
Table S5: Gene expression levels of ABA pathways in different tissues and induction times
name	S_0	S_0.5	S_3	S_7	S_14	S_21	R_0	R_0.5	R_3	R_7	R_14	R_21
ZEP_1	30.3567	34.2533	21.94	46.0267	58.3767	106.563	53	43.7233	49.9367	90.9367	62.1633	101.747
ZEP_2	5.32667	11.42	9.67	8.17	15.1967	13.4867	19.07	13.5933	27.08	19.53	26.7767	35.78
ZEP_3	24.6733	17.87	15.72	18.96	16.69	10.1233	2.66667	1.54333	1.21333	1.54333	1.38	2.00667
ZEP_4	12.6133	13.0967	10.49	11.6833	11.2933	7.84	7.58667	6.65333	5.78	7.39667	7.01667	8.14667
NXS	4.93	4.76333	5.16	8.11333	14.56	5.85333	3.47333	1.63	2.59	1.68333	4.99667	2.63333
NCED	13.86	13.49	41.78	24.6433	24.7133	19.69	9.99	20.7633	13.4667	20.37	3.69667	20.8167
ABA2	39.69	34.4933	28.9733	34.2133	28.7667	26.55	32.6733	22.6767	27.53	21.9	18.1367	25.4633
AAO3	2.63	1.83667	5.24667	16.6267	13.51	5.65	20.5733	5.36667	7.13333	10.1633	6.22333	12.4467

## Sheet: Table S6
Table S6: All differential genes in S_0 vs S_3
GeneID	NR Description	NT Description	Swissprot Description	PFAM description	BP Description	MF Description	CC Description	log2FoldChange	pval	padj
Cluster-6604.61578	--	--	--	--	--	--	--	-7.0825	1.13e-05	0.0016348
Cluster-6604.2388	F-box domain [Macleaya cordata]	--	--	--	--	--	--	-6.563	2.22e-05	0.0028544
Cluster-6604.64759	--	--	--	--	--	--	--	-6.5053	4.83e-05	0.005381
Cluster-6604.65865	Copia protein [Vitis vinifera]	--	Copia protein OS=Drosophila melanogaster OX=7227 GN=GIP PE=1 SV=3	--	--	--	--	-6.4422	4.15e-05	0.0048005
Cluster-6604.9801	zf-CCHC domain-containing protein/rve domain-containing protein/RVT_2 domain-containing protein/gag_pre-integrs domain-containing protein/UBN2_2 domain-containing protein, partial [Cephalotus follicularis]	--	--	--	--	--	--	-6.3915	4.58e-05	0.0051885
Cluster-6604.93967	protein SPA, chloroplastic [Quercus suber]	PREDICTED: Papaver somniferum protein PHOTOSYSTEM I ASSEMBLY 2, chloroplastic-like (LOC113302791), mRNA	--	--	--	--	--	-6.3793	0.00014477	0.012695
Cluster-6604.58143	--	--	--	--	--	--	--	-6.2514	9.23e-07	0.00021005
Cluster-56575.0	hypothetical protein AQUCO_00300804v1 [Aquilegia coerulea]	--	Omega-hydroxypalmitate O-feruloyl transferase OS=Arabidopsis thaliana OX=3702 GN=HHT1 PE=1 SV=1	TraA//Transferase family	conjugation	transferase activity, transferring acyl groups other than amino-acyl groups	extracellular region	-6.1224	0.00025628	0.019125
Cluster-6604.2743	Retrovirus-related Pol polyprotein from transposon TNT 1-94 [Vitis vinifera]	--	--	--	--	--	--	-6.0648	0.00055278	0.033871
Cluster-4484.0	unknown [Zea mays]	--	Probable endo-beta-1,4-glucanase D OS=Aspergillus clavatus (strain ATCC 1007 / CBS 513.65 / DSM 816 / NCTC 3887 / NRRL 1) OX=344612 GN=eglD PE=3 SV=1	--	--	--	--	-6.0354	0.0006263	0.036934
Cluster-6604.6899	--	PREDICTED: Juglans regia transcription activator GLK1-like (LOC109007992), transcript variant X3, mRNA	--	--	--	--	--	-6.0042	5.17e-05	0.0056781
Cluster-31256.0	--	--	--	--	--	--	--	-5.9571	0.0005582	0.034165
Cluster-29355.0	--	--	--	--	--	--	--	-5.9472	0.00092652	0.048522
Cluster-32435.0	--	--	--	--	--	--	--	-5.9395	0.00063519	0.037259
Cluster-6604.79947	--	--	--	--	--	--	--	-5.8847	0.00052635	0.032818
Cluster-48070.0	Proton-dependent oligopeptide transporter family [Macleaya cordata]	--	Protein NRT1/ PTR FAMILY 5.10 OS=Arabidopsis thaliana OX=3702 GN=NPF5.10 PE=2 SV=1	POT family//3-oxo-5-alpha-steroid 4-dehydrogenase//Major Facilitator Superfamily	lipid metabolic process//transmembrane transport	transmembrane transporter activity//oxidoreductase activity, acting on the CH-CH group of donors	membrane	-5.4408	0.00071241	0.040597
Cluster-6604.13254	protein of unknown function DUF4408 [Macleaya cordata]	--	--	--	--	--	--	-5.4	0.00059023	0.035454
Cluster-6604.62708	--	--	--	--	--	--	--	-5.2524	0.00016002	0.013721
Cluster-6604.44624	--	--	--	--	--	--	--	-5.2246	0.00090422	0.047672
Cluster-6604.22350	--	--	--	--	--	--	--	-5.0882	5.59e-05	0.0060193
Cluster-6604.43982	--	PREDICTED: Prunus persica metallothionein-like protein type 2 (LOC18773737), mRNA	--	--	--	--	--	-4.9654	1.06e-06	0.00023786
Cluster-6604.8943	--	--	--	--	--	--	--	-4.8306	0.00080573	0.044021
Cluster-6604.14478	--	--	--	Transcriptional regulator of RNA polII, SAGA, subunit	--	--	SAGA-type complex	-4.6215	4.75e-07	0.00012315
Cluster-6604.5915	--	--	--	--	--	--	--	-4.5925	0.00023821	0.018209
Cluster-6604.44947	--	--	--	--	--	--	--	-4.2688	2.64e-18	2.64e-14
Cluster-6604.40395	--	--	--	Translocation protein Sec62	protein transport	--	integral component of endoplasmic reticulum membrane	-4.2578	0.00048943	0.031135
Cluster-6604.31217	Retrovirus-related Pol polyprotein from transposon TNT 1-94 [Vitis vinifera]	--	Retrovirus-related Pol polyprotein from transposon RE2 OS=Arabidopsis thaliana OX=3702 GN=RE2 PE=4 SV=1	Zinc knuckle	--	zinc ion binding//nucleic acid binding	--	-4.2279	9.79e-06	0.0014527
Cluster-6604.20195	--	--	--	--	--	--	--	-4.2165	0.00096134	0.049785
Cluster-6604.23854	hypothetical protein AQUCO_03800045v1 [Aquilegia coerulea]	--	--	--	--	--	--	-4.198	1.23e-05	0.0017505
Cluster-6604.81802	--	--	--	DNA binding protein S1FA//Phage shock protein B//Oxaloacetate decarboxylase, gamma chain	sodium ion export across plasma membrane//arginine metabolic process//sodium ion transport//phage shock//pyruvate metabolic process//proline metabolic process//regulation of transcription, DNA-templated	sodium ion transmembrane transporter activity//DNA binding//oxaloacetate decarboxylase activity	nucleus//membrane	-4.1574	1.61e-05	0.0021898
Cluster-6604.41470	PREDICTED: uncharacterized protein LOC104597731 [Nelumbo nucifera]	--	--	--	--	--	--	-4.1073	1.23e-11	1.35e-08
Cluster-52590.0	non-specific lipid-transfer protein A-like [Papaver somniferum]	--	Non-specific lipid-transfer protein A OS=Ricinus communis OX=3988 PE=1 SV=1	--	--	--	--	-4.0546	3.94e-08	1.38e-05
Cluster-5297.0	Heavy metal-associated domain [Macleaya cordata]	--	Heavy metal-associated isoprenylated plant protein 2 OS=Arabidopsis thaliana OX=3702 GN=HIPP02 PE=3 SV=1	Heavy-metal-associated domain//ClpX C4-type zinc finger	metal ion transport	metal ion binding//zinc ion binding//protein dimerization activity	--	-4.0324	0.00067091	0.038918
Cluster-48775.0	--	--	--	--	--	--	--	-4.0152	0.0001757	0.01462
Cluster-6604.38100	uncharacterized protein LOC18436145 [Amborella trichopoda]	--	--	PB1 domain//Lumenal portion of Cytochrome b559, alpha (gene psbE) subunit//Transposase, Mutator family//SWIM zinc finger	transposition, DNA-mediated//photosynthesis	DNA binding//protein binding//metal ion binding//transposase activity//zinc ion binding	integral component of membrane//photosystem II	-3.9486	1.68e-10	1.19e-07
Cluster-6604.35390	--	--	--	Putative DNA-binding protein N-terminus	negative regulation of transcription, DNA-templated//response to redox state	--	--	-3.9395	0.0004076	0.027111
Cluster-6604.713	hypothetical protein AQUCO_01300133v1 [Aquilegia coerulea]	PREDICTED: Populus euphratica bidirectional sugar transporter SWEET3 (LOC105109032), transcript variant X2, mRNA	Bidirectional sugar transporter SWEET3 OS=Arabidopsis thaliana OX=3702 GN=SWEET3 PE=1 SV=1	Sugar efflux transporter for intercellular exchange	--	--	integral component of membrane	-3.9049	6.68e-06	0.0010509
Cluster-6604.15143	--	--	--	--	--	--	--	-3.8686	1.14e-09	6.6e-07
Cluster-6604.61459	--	--	--	--	--	--	--	-3.8381	5.42e-06	0.00089016
Cluster-6604.83661	hypothetical protein AQUCO_00500182v1 [Aquilegia coerulea]	--	G-type lectin S-receptor-like serine/threonine-protein kinase SD2-5 OS=Arabidopsis thaliana OX=3702 GN=SD25 PE=1 SV=1	S-locus glycoprotein domain	recognition of pollen	--	--	-3.828	0.00019039	0.01563
Cluster-6604.36274	--	--	--	Bacterial type II secretion system chaperone protein (type_III_yscG)	pathogenesis	--	--	-3.7855	0.00061005	0.03619
Cluster-6604.34095	uncharacterized protein LOC112090391, partial [Morus notabilis]	--	Copia protein OS=Drosophila melanogaster OX=7227 GN=GIP PE=1 SV=3	--	--	--	--	-3.7716	0.00073123	0.041255
Cluster-6604.24250	--	--	--	--	--	--	--	-3.7657	5.88e-05	0.0063061
Cluster-6604.41627	Myb/SANT-like domain [Macleaya cordata]	--	--	DNA-binding protein VF530	--	DNA binding	--	-3.7237	0.00013461	0.011943
Cluster-6604.45809	--	--	--	--	--	--	--	-3.7117	2.96e-11	2.73e-08
Cluster-50763.0	glu S.griseus protease inhibitor-like [Citrus sinensis]	--	Inhibitor of trypsin and hageman factor OS=Cucurbita maxima OX=3661 PE=1 SV=1	Potato inhibitor I family	response to wounding	serine-type endopeptidase inhibitor activity	--	-3.7028	0.00036518	0.024872
Cluster-6604.9794	uncharacterized protein LOC112090391, partial [Morus notabilis]	--	--	Protein of unknown function (DUF2542)	--	--	integral component of membrane	-3.6651	5e-05	0.0055392
Cluster-6604.24965	hypothetical protein C5167_039177 [Papaver somniferum]	PREDICTED: Beta vulgaris subsp. vulgaris protein trichome birefringence-like (LOC104896559), transcript variant X2, mRNA	Protein trichome birefringence-like 9 OS=Arabidopsis thaliana OX=3702 GN=TBL9 PE=2 SV=1	--	--	--	--	-3.6601	0.00025037	0.01883
Cluster-6604.62512	--	PREDICTED: Camellia sinensis MKI67 FHA domain-interacting nucleolar phosphoprotein-like (LOC114318663), transcript variant X2, mRNA	--	SCAMP family	protein transport	--	integral component of membrane	-3.6484	4.81e-05	0.0053793
Cluster-6604.86614	Glyoxalase-like domain [Macleaya cordata]	PREDICTED: Rosa chinensis uncharacterized LOC112186750 (LOC112186750), transcript variant X2, mRNA	--	--	--	--	--	-3.6281	0.00036001	0.024672
Cluster-6604.36520	Glycoside hydrolase [Macleaya cordata]	PREDICTED: Ziziphus jujuba probable xyloglucan endotransglucosylase/hydrolase protein 32 (LOC107431919), mRNA	Probable xyloglucan endotransglucosylase/hydrolase protein 32 OS=Arabidopsis thaliana OX=3702 GN=XTH32 PE=2 SV=1	Xyloglucan endo-transglycosylase (XET) C-terminus//Glycosyl hydrolases family 16//Gaa1-like, GPI transamidase component	cellular glucan metabolic process//carbohydrate metabolic process	hydrolase activity, hydrolyzing O-glycosyl compounds//xyloglucan:xyloglucosyl transferase activity	GPI-anchor transamidase complex//apoplast//cell wall//integral component of membrane	-3.5852	1.68e-22	3.69e-18
Cluster-6604.46875	--	--	--	--	--	--	--	-3.5618	1.69e-08	6.63e-06
Cluster-6604.64216	PREDICTED: myb-related protein 2-like [Nelumbo nucifera]	PREDICTED: Cynara cardunculus var. scolymus myb-related protein 2-like (LOC112501528), transcript variant X2, mRNA	Myb-related protein 2 OS=Arabidopsis thaliana OX=3702 GN=MYR2 PE=1 SV=1	DNA gyrase B	DNA topological change	DNA topoisomerase type II (double strand cut, ATP-hydrolyzing) activity//DNA binding//ATP binding	--	-3.5451	3.57e-05	0.0042209
Cluster-6604.48932	--	--	--	--	--	--	--	-3.5105	5.3e-12	6.41e-09
Cluster-6604.7473	--	--	--	--	--	--	--	-3.502	1.86e-05	0.0024704
Cluster-6604.74859	--	--	--	Riboflavin kinase	riboflavin biosynthetic process	riboflavin kinase activity	--	-3.4262	8.01e-13	1.38e-09
Cluster-6604.87043	subtilisin-like protease SBT4.14 isoform X1 [Citrus sinensis]	PREDICTED: Durio zibethinus subtilisin-like protease SBT4.14 (LOC111305925), mRNA	Subtilisin-like protease SBT4.14 OS=Arabidopsis thaliana OX=3702 GN=SBT4.14 PE=2 SV=1	Subtilase family	proteolysis	serine-type endopeptidase activity	--	-3.4254	0.00042878	0.028123
Cluster-4955.0	--	--	--	--	--	--	--	-3.4238	7.77e-05	0.0077665
Cluster-6604.3378	hypothetical protein AQUCO_01600304v1 [Aquilegia coerulea]	PREDICTED: Fragaria vesca subsp. vesca senescence-specific cysteine protease SAG39-like (LOC101297289), mRNA	Senescence-specific cysteine protease SAG39 OS=Oryza sativa subsp. indica OX=39946 GN=OsI_14861 PE=3 SV=1	Papain family cysteine protease//Peptidase C1-like family	proteolysis	cysteine-type peptidase activity//cysteine-type endopeptidase activity	--	-3.3836	9.1e-06	0.0013647
Cluster-6604.41624	L10-interacting MYB domain-containing protein-like [Papaver somniferum]	--	--	--	--	--	--	-3.3732	0.00028016	0.020422
Cluster-6604.70472	PREDICTED: ATPase 11, plasma membrane-type isoform X1 [Nelumbo nucifera]	PREDICTED: Vitis vinifera ATPase 4, plasma membrane-type (LOC100257762), transcript variant X2, mRNA	ATPase 11, plasma membrane-type OS=Arabidopsis thaliana OX=3702 GN=AHA11 PE=1 SV=1	--	--	--	--	-3.3687	0.00038715	0.026071
Cluster-6604.44456	putative ubiquitin-like-specific protease 2b [Nicotiana attenuata]	--	--	--	--	--	--	-3.3549	0.00069508	0.039941
Cluster-6604.28046	putative nucleotidyltransferase, Ribonuclease H [Rosa chinensis]	Chenopodium quinoa clone pCqugy101 retrotransposon Ty3-gypsy, complete sequence	Retrovirus-related Pol polyprotein from transposon 17.6 OS=Drosophila melanogaster OX=7227 GN=pol PE=4 SV=1	A1 Propeptide	proteolysis	aspartic-type endopeptidase activity	--	-3.3476	2.47e-11	2.38e-08
Cluster-52112.0	--	--	--	--	--	--	--	-3.3354	0.00058335	0.035156
Cluster-6604.81744	Glycoside hydrolase [Macleaya cordata]	PREDICTED: Citrus sinensis heparanase-like protein 2 (LOC102614850), mRNA	Heparanase-like protein 1 OS=Arabidopsis thaliana OX=3702 GN=At5g07830 PE=2 SV=1	Glycosyl hydrolase family 79, N-terminal domain	--	hydrolase activity, acting on glycosyl bonds	membrane	-3.3282	0.00050449	0.031853
Cluster-6604.62668	PREDICTED: uncharacterized protein LOC104597731 [Nelumbo nucifera]	--	--	--	--	--	--	-3.3241	6.44e-05	0.0067533
Cluster-6604.7484	hypothetical protein MIMGU_mgv1a025490mg [Erythranthe guttata]	--	Fatty alcohol:caffeoyl-CoA acyltransferase OS=Arabidopsis thaliana OX=3702 GN=FACT PE=2 SV=1	--	--	--	--	-3.3159	8.53e-06	0.0012988
Cluster-6604.54780	uncharacterized protein LOC111458730 [Cucurbita moschata]	--	Transposon Ty3-G Gag-Pol polyprotein OS=Saccharomyces cerevisiae (strain ATCC 204508 / S288c) OX=559292 GN=TY3B-G PE=1 SV=3	--	--	--	--	-3.2975	8.66e-06	0.0013122
Cluster-6604.86846	putative RNA-directed DNA polymerase [Rosa chinensis]	--	Retrovirus-related Pol polyprotein from transposon RE1 OS=Arabidopsis thaliana OX=3702 GN=RE1 PE=2 SV=1	Integrase core domain	DNA integration	--	--	-3.2893	0.00022111	0.017312
Cluster-6604.23681	--	--	--	--	--	--	--	-3.28	0.00089887	0.047552
Cluster-6604.86110	--	--	--	--	--	--	--	-3.2706	4.58e-05	0.0051893
Cluster-6604.88995	--	--	--	--	--	--	--	-3.2386	0.00094086	0.04897
Cluster-6604.44393	--	--	--	--	--	--	--	-3.2288	0.00080413	0.043977
Cluster-6604.56967	Myb/SANT-like domain [Macleaya cordata]	--	--	--	--	--	--	-3.2042	2.9e-06	0.00053318
Cluster-6604.48609	hypothetical protein CDL15_Pgr006291 [Punica granatum]	--	--	Bacteriocin class II with double-glycine leader peptide//Caulimovirus DNA-binding protein//Proteolipid membrane potential modulator	defense response to bacterium	DNA binding	integral component of membrane	-3.1909	7.8e-06	0.0012011
Cluster-6604.25137	--	--	--	HD-ZIP protein N terminus	--	--	nucleus	-3.1888	7.57e-08	2.45e-05
Cluster-6604.88121	Ovate protein family [Macleaya cordata]	PREDICTED: Lactuca sativa transcription repressor OFP13-like (LOC111914358), mRNA	Transcription repressor OFP13 OS=Arabidopsis thaliana OX=3702 GN=OFP13 PE=1 SV=1	--	--	--	--	-3.1488	0.00090412	0.047672
Cluster-50234.0	uncharacterized protein LOC114261186 isoform X4 [Camellia sinensis]	--	--	--	--	--	--	-3.1463	3.41e-05	0.0041108
Cluster-6604.21773	--	--	--	--	--	--	--	-3.1449	0.00011758	0.010709
Cluster-6604.49475	Protein of unknown function wound-induced [Macleaya cordata]	--	--	--	--	--	--	-3.1355	1.39e-15	5.27e-12
Cluster-6604.8020	PREDICTED: uncharacterized protein LOC104587127 [Nelumbo nucifera]	--	--	IRSp53/MIM homology domain	plasma membrane organization	--	--	-3.1153	0.00015035	0.013076
Cluster-6604.77414	--	--	--	Egg lysin (Sperm-lysin)//DDHD domain//Presenilin//Amino acid permease	protein processing//transmembrane transport//single fertilization	metal ion binding//aspartic-type endopeptidase activity	integral component of membrane//membrane	-3.1065	0.00017197	0.014398
Cluster-6604.86325	--	--	--	--	--	--	--	-3.0964	9.82e-05	0.0092934
Cluster-6604.88935	--	--	--	--	--	--	--	-3.0882	0.00026817	0.019784
Cluster-6604.91553	hypothetical protein AQUCO_01500165v1 [Aquilegia coerulea]	--	Protein MIZU-KUSSEI 1 OS=Arabidopsis thaliana OX=3702 GN=MIZ1 PE=1 SV=1	Protein of unknown function, DUF617	hydrotropism	--	--	-3.0788	1.87e-07	5.41e-05
Cluster-6604.7079	--	--	--	--	--	--	--	-3.0729	9.61e-05	0.009125
Cluster-6604.23115	hypothetical protein AQUCO_07400051v1 [Aquilegia coerulea]	PREDICTED: Nelumbo nucifera probable WRKY transcription factor 72 (LOC104586751), mRNA	WRKY transcription factor 72A OS=Solanum lycopersicum OX=4081 GN=WRKY72A PE=2 SV=1	WRKY DNA -binding domain	regulation of transcription, DNA-templated	DNA-binding transcription factor activity//sequence-specific DNA binding	transcription regulator complex	-3.0709	0.00038754	0.026071
Cluster-6604.77591	--	--	--	--	--	--	--	-3.0566	0.00083889	0.045315
Cluster-6604.7987	uncharacterized protein LOC105628907 [Jatropha curcas]	--	--	Geminivirus putative movement protein	transport of virus in host, cell to cell	--	integral component of membrane	-3.0542	9.22e-07	0.00021005
Cluster-6604.19317	hypothetical protein DVH24_023116 [Malus domestica]	PREDICTED: Prunus avium UDP-glucuronic acid decarboxylase 5 (LOC110762082), transcript variant X3, mRNA	UDP-glucuronic acid decarboxylase 6 OS=Arabidopsis thaliana OX=3702 GN=UXS6 PE=2 SV=1	Armadillo/beta-catenin-like repeat	--	protein binding	--	-3.0537	0.00028971	0.020942
Cluster-6604.53221	defensin [Persea americana var. drymifolia]	--	Defensin SD2 OS=Helianthus annuus OX=4232 GN=SD2 PE=2 SV=1	Mitochondrial import receptor subunit Tom6, fungal	protein import into mitochondrial matrix	--	mitochondrial outer membrane translocase complex	-3.0531	2.12e-06	0.00041641
Cluster-6604.54815	--	--	--	--	--	--	--	-3.0522	0.00020074	0.016226
Cluster-6604.77129	protein MIZU-KUSSEI 1-like [Quercus suber]	--	Protein MIZU-KUSSEI 1 OS=Arabidopsis thaliana OX=3702 GN=MIZ1 PE=1 SV=1	Protein of unknown function, DUF617	hydrotropism	--	--	-3.0505	8.37e-06	0.0012799
Cluster-6604.88931	unnamed protein product, partial [Vitis vinifera]	PREDICTED: Hevea brasiliensis GDSL esterase/lipase At3g48460-like (LOC110634005), mRNA	GDSL esterase/lipase At3g48460 OS=Arabidopsis thaliana OX=3702 GN=At3g48460 PE=2 SV=1	GDSL-like Lipase/Acylhydrolase	--	hydrolase activity, acting on ester bonds	--	-3.0471	1.25e-05	0.001772
Cluster-6604.84861	hypothetical protein AQUCO_01000086v1 [Aquilegia coerulea]	--	Glutathione S-transferase U7 OS=Arabidopsis thaliana OX=3702 GN=GSTU7 PE=2 SV=1	Glutathione S-transferase, N-terminal domain//Glutathione S-transferase, N-terminal domain//Glutathione S-transferase, N-terminal domain	--	protein binding	--	-3.0412	0.00042384	0.027882
Cluster-6604.94679	Retrovirus-related Pol polyprotein from transposon TNT 1-94 [Vitis vinifera]	--	Retrovirus-related Pol polyprotein from transposon RE1 OS=Arabidopsis thaliana OX=3702 GN=RE1 PE=2 SV=1	--	--	--	--	-3.0386	0.00084839	0.045715
Cluster-6604.86861	hypothetical protein AQUCO_00300245v1 [Aquilegia coerulea]	PREDICTED: Populus trichocarpa transcription factor MYB61 (LOC18098444), mRNA	Transcription factor MYB61 OS=Arabidopsis thaliana OX=3702 GN=MYB61 PE=2 SV=1	--	--	--	--	-3.0369	1.89e-06	0.00037758
Cluster-6604.10512	--	--	--	--	--	--	--	-3.0366	4.75e-06	0.00080029
Cluster-6604.58106	Auxin-induced protein [Macleaya cordata]	PREDICTED: Momordica charantia auxin-responsive protein SAUR21-like (LOC111015412), mRNA	Auxin-responsive protein SAUR20 OS=Arabidopsis thaliana OX=3702 GN=SAUR20 PE=2 SV=1	Auxin responsive protein	response to auxin	--	--	-3.0214	4.62e-12	5.7e-09
Cluster-6604.88780	--	--	--	--	--	--	--	-2.9971	0.00017755	0.014708
Cluster-6604.86192	--	PREDICTED: Coffea arabica uncharacterized LOC113703990 (LOC113703990), ncRNA	--	--	--	--	--	-2.9889	5.63e-09	2.67e-06
Cluster-6604.4603	--	--	--	--	--	--	--	-2.9852	6.02e-05	0.0064109
Cluster-6604.5456	--	--	--	--	--	--	--	-2.9739	0.00023686	0.018183
Cluster-6604.6670	--	--	--	--	--	--	--	-2.9463	6.47e-05	0.006773
Cluster-6604.26936	--	--	--	--	--	--	--	-2.9458	0.00015142	0.013148
Cluster-6604.91176	--	--	--	--	--	--	--	-2.9382	0.00022281	0.017395
Cluster-6604.30288	--	--	--	--	--	--	--	-2.9353	3.81e-08	1.35e-05
Cluster-6604.47804	ORF64d [Pinus koraiensis]	Aegagropila linnaei 16S ribosomal RNA gene, partial sequence; tRNA-Ile and tRNA-Ala genes, complete sequence; and 23S ribosomal RNA gene, partial sequence; chloroplast	--	--	--	--	--	-2.9318	0.00093555	0.048832
Cluster-6604.56650	--	--	--	--	--	--	--	-2.926	0.00025832	0.019212
Cluster-6604.10270	PREDICTED: BAG family molecular chaperone regulator 2 [Nelumbo nucifera]	PREDICTED: Citrus sinensis BAG family molecular chaperone regulator 2 (LOC102622220), transcript variant X2, misc_RNA	BAG family molecular chaperone regulator 2 OS=Arabidopsis thaliana OX=3702 GN=BAG2 PE=1 SV=1	Ubiquitin family//Ubiquitin-like domain//Second Mitochondria-derived Activator of Caspases	apoptotic process//activation of cysteine-type endopeptidase activity involved in apoptotic process	protein binding	mitochondrion	-2.9192	4.93e-06	0.00082459
Cluster-6604.50055	Drug/metabolite transporter [Macleaya cordata]	PREDICTED: Populus euphratica WAT1-related protein At5g07050-like (LOC105119032), mRNA	WAT1-related protein At5g07050 OS=Arabidopsis thaliana OX=3702 GN=At5g07050 PE=2 SV=1	EamA-like transporter family	--	--	integral component of membrane//membrane	-2.905	6.7e-13	1.19e-09
Cluster-6604.17365	hypothetical protein BVC80_1519g30 [Macleaya cordata]	--	--	Gastrin/cholecystokinin family//Accessory Sec system GspB-transporter	protein transport//signal transduction	hormone activity	extracellular region	-2.903	7.43e-05	0.0074954
Cluster-6604.8066	--	Catharanthus roseus putative secretory peroxidase (Prx3) mRNA, complete cds	--	--	--	--	--	-2.9014	8.88e-09	3.94e-06
Cluster-6604.15142	--	--	--	--	--	--	--	-2.8865	3.84e-11	3.49e-08
Cluster-6604.27146	PREDICTED: prostatic spermine-binding protein-like [Nelumbo nucifera]	--	--	Origin recognition complex subunit 6 (ORC6)//PTS system sugar-specific permease component//ZIP Zinc transporter//CDC45-like protein	DNA replication initiation//metal ion transport//transmembrane transport//phosphoenolpyruvate-dependent sugar phosphotransferase system//DNA replication	DNA binding//metal ion transmembrane transporter activity	integral component of membrane//membrane//nuclear origin of replication recognition complex	-2.8835	2.25e-06	0.00043379
Cluster-6604.49421	--	--	--	--	--	--	--	-2.873	2.5e-07	6.92e-05
Cluster-6604.53222	--	--	--	--	--	--	--	-2.8686	6.55e-06	0.0010398
Cluster-6604.10802	PREDICTED: omega-hydroxypalmitate O-feruloyl transferase-like [Populus euphratica]	--	Shikimate O-hydroxycinnamoyltransferase OS=Nicotiana tabacum OX=4097 GN=HST PE=1 SV=1	Transferase family	--	transferase activity, transferring acyl groups other than amino-acyl groups	--	-2.8556	1.81e-13	3.69e-10
Cluster-6604.19228	putative copia-type protein, partial [Trifolium pratense]	--	--	--	--	--	--	-2.8544	1.3e-05	0.0018263
Cluster-6604.66665	--	--	--	--	--	--	--	-2.854	0.00016177	0.013806
Cluster-6604.11610	--	--	--	--	--	--	--	-2.854	0.00021043	0.016774
Cluster-6604.6008	hypothetical protein AQUCO_10100014v1 [Aquilegia coerulea]	--	Stigma-specific STIG1-like protein 1 OS=Arabidopsis thaliana OX=3702 GN=At4g26880 PE=3 SV=1	--	--	--	--	-2.8191	0.00030323	0.021645
Cluster-6604.66467	--	--	--	--	--	--	--	-2.8077	0.00033896	0.023612
Cluster-6604.3204	--	Populus tomentosa Pto-miR156g miRNA gene, complete sequence	--	XRCC1 N terminal domain	DNA repair//single strand break repair	damaged DNA binding	nucleus	-2.7978	0.0004866	0.030991
Cluster-6604.38447	uncharacterized protein LOC110752729 [Prunus avium]	Solanum pennellii chromosome ch03, complete genome	Retrovirus-related Pol polyprotein from transposon TNT 1-94 OS=Nicotiana tabacum OX=4097 PE=2 SV=1	--	--	--	--	-2.7969	6.06e-14	1.39e-10
Cluster-6604.5902	NAC transcription factor 29-like protein [Cinnamomum micranthum f. kanehirae]	--	NAC transcription factor 47 OS=Arabidopsis thaliana OX=3702 GN=NAC047 PE=2 SV=1	No apical meristem (NAM) protein	regulation of transcription, DNA-templated	DNA binding	--	-2.794	3.64e-09	1.8e-06
Cluster-6604.86162	hypothetical protein AQUCO_00200714v1 [Aquilegia coerulea]	--	--	--	--	--	--	-2.7822	9.23e-09	4.04e-06
Cluster-6604.41064	Glycoside hydrolase [Macleaya cordata]	PREDICTED: Camellia sinensis probable xyloglucan endotransglucosylase/hydrolase protein 7 (LOC114290635), mRNA	Probable xyloglucan endotransglucosylase/hydrolase protein 7 OS=Arabidopsis thaliana OX=3702 GN=XTH7 PE=2 SV=2	Glycosyl hydrolases family 16//Xyloglucan endo-transglycosylase (XET) C-terminus	carbohydrate metabolic process//cellular glucan metabolic process	xyloglucan:xyloglucosyl transferase activity//hydrolase activity, hydrolyzing O-glycosyl compounds	apoplast//cell wall	-2.78	5.04e-19	6.93e-15
Cluster-6604.21000	PREDICTED: uncharacterized protein LOC109168701 [Ipomoea nil]	--	Retrovirus-related Pol polyprotein from transposon RE1 OS=Arabidopsis thaliana OX=3702 GN=RE1 PE=2 SV=1	--	--	--	--	-2.7799	0.00082076	0.044642
Cluster-6604.53093	PREDICTED: F-box/kelch-repeat protein At1g15670-like [Nelumbo nucifera]	--	F-box/kelch-repeat protein At1g15670 OS=Arabidopsis thaliana OX=3702 GN=At1g15670 PE=2 SV=1	F-box-like//Kelch motif//Kelch motif//F-box domain	--	protein binding	--	-2.7752	0.00074196	0.041569
Cluster-6604.54449	hypothetical protein AQUCO_00600314v1 [Aquilegia coerulea]	PREDICTED: Quercus suber proline dehydrogenase 2, mitochondrial-like (LOC112015740), transcript variant X2, mRNA	Proline dehydrogenase 2, mitochondrial OS=Arabidopsis thaliana OX=3702 GN=POX2 PE=2 SV=1	Domain of unknown function (DUF382)	--	--	nucleus	-2.7736	0.00053558	0.033112
Cluster-6604.64472	--	--	--	--	--	--	--	-2.7699	2.45e-05	0.0031139
Cluster-6604.31668	--	--	--	--	--	--	--	-2.7629	0.00018371	0.015163
Cluster-6604.43215	--	--	--	5'-nucleotidase, C-terminal domain	nucleotide catabolic process	hydrolase activity	--	-2.7422	8.88e-10	5.43e-07
Cluster-6604.78455	hypothetical protein AQUCO_01800149v1 [Aquilegia coerulea]	PREDICTED: Nelumbo nucifera uncharacterized LOC104601589 (LOC104601589), mRNA	--	--	--	--	--	-2.7154	0.00025906	0.019255
Cluster-6604.18506	hypothetical protein DVH24_001789 [Malus domestica]	--	Proteinase inhibitor OS=Linum usitatissimum OX=4006 PE=1 SV=1	Potato inhibitor I family	response to wounding	serine-type endopeptidase inhibitor activity	--	-2.6915	9.07e-05	0.008712
Cluster-6604.51224	hypothetical protein AQUCO_00100486v1 [Aquilegia coerulea]	PREDICTED: Quercus suber BURP domain protein RD22 (LOC111987765), mRNA	BURP domain-containing protein 3 OS=Oryza sativa subsp. japonica OX=39947 GN=BURP3 PE=2 SV=1	Domain of unknown function (DUF1943)//Dynein heavy chain region D6 P-loop domain	microtubule-based movement//lipid transport//microtubule-based process	lipid transporter activity//microtubule motor activity	microtubule//dynein complex	-2.6842	4.1e-15	1.29e-11
Cluster-6604.50402	PREDICTED: dirigent protein 21-like [Nicotiana attenuata]	--	Dirigent protein 23 OS=Arabidopsis thaliana OX=3702 GN=DIR23 PE=2 SV=1	--	--	--	--	-2.676	3.08e-18	2.82e-14
Cluster-6604.58437	--	--	--	--	--	--	--	-2.6732	0.00060626	0.036004
Cluster-6604.7732	F-box protein At3g12350 [Quercus suber]	--	--	F-box-like//F-box domain//Homeobox associated leucine zipper	regulation of transcription, DNA-templated	sequence-specific DNA binding//protein binding	--	-2.6689	1.21e-06	0.00026015
Cluster-6604.20	--	--	--	--	--	--	--	-2.6685	0.00023807	0.018209
Cluster-6604.44541	--	--	--	--	--	--	--	-2.646	1.64e-06	0.00033453
Cluster-6604.20715	uncharacterized protein LOC110888571 [Helianthus annuus]	--	Retrovirus-related Pol polyprotein from transposon 297 OS=Drosophila melanogaster OX=7227 GN=pol PE=4 SV=1	--	--	--	--	-2.6345	0.00025181	0.018905
Cluster-6604.50621	PREDICTED: uncharacterized protein LOC104088580 isoform X2 [Nicotiana tomentosiformis]	PREDICTED: Juglans regia uncharacterized LOC109013341 (LOC109013341), transcript variant X2, mRNA	Protein CASPARIAN STRIP INTEGRITY FACTOR 1 OS=Arabidopsis thaliana OX=3702 GN=CIF1 PE=1 SV=1	--	--	--	--	-2.63	4.76e-16	2.01e-12
Cluster-6604.45909	General substrate transporter [Macleaya cordata]	Brassica rapa genome, scaffold: A02	Organic cation/carnitine transporter 1 OS=Arabidopsis thaliana OX=3702 GN=OCT1 PE=2 SV=1	Major Facilitator Superfamily//Sugar (and other) transporter	transmembrane transport	transmembrane transporter activity	integral component of membrane	-2.6262	6.32e-06	0.0010058
Cluster-6604.15316	PREDICTED: WAT1-related protein At1g21890 [Nelumbo nucifera]	PREDICTED: Manihot esculenta WAT1-related protein At4g08300 (LOC110606346), mRNA	WAT1-related protein At1g21890 OS=Arabidopsis thaliana OX=3702 GN=At1g21890 PE=2 SV=1	UAA transporter family//Magnesium transporter NIPA//EamA-like transporter family	magnesium ion transport//transmembrane transport	magnesium ion transmembrane transporter activity	integral component of membrane//membrane	-2.626	1.51e-13	3.12e-10
Cluster-6604.85609	hypothetical protein AQUCO_09500003v1 [Aquilegia coerulea]	PREDICTED: Nelumbo nucifera delta(12)-fatty-acid desaturase FAD2-like (LOC104603541), mRNA	Delta(12)-acyl-lipid-desaturase OS=Punica granatum OX=22663 GN=FAD12 PE=2 SV=2	--	--	--	--	-2.6234	5.89e-09	2.78e-06
Cluster-6604.10801	fatty alcohol:caffeoyl-CoA acyltransferase [Ricinus communis]	--	Shikimate O-hydroxycinnamoyltransferase OS=Arabidopsis thaliana OX=3702 GN=HST PE=1 SV=1	Transferase family	--	transferase activity, transferring acyl groups other than amino-acyl groups	--	-2.6088	7.02e-06	0.0010985
Cluster-6604.68022	--	--	--	Transcription factor S-II (TFIIS)	transcription, DNA-templated	nucleic acid binding//zinc ion binding	--	-2.6034	0.00078151	0.043148
Cluster-6604.89148	PREDICTED: uncharacterized protein LOC104599665 [Nelumbo nucifera]	PREDICTED: Rosa chinensis uncharacterized LOC112164581 (LOC112164581), mRNA	--	PMP-22/EMP/MP20/Claudin tight junction	--	--	integral component of membrane	-2.5754	8.13e-05	0.0080456
Cluster-6604.64368	--	--	--	--	--	--	--	-2.5726	1.53e-06	0.00031752
Cluster-6604.63094	--	--	--	FhuF 2Fe-2S C-terminal domain	--	2 iron, 2 sulfur cluster binding	--	-2.568	0.00010186	0.0095618
Cluster-6604.47029	PREDICTED: chaperone protein dnaJ 8, chloroplastic-like [Nicotiana tomentosiformis]	Lotus japonicus clone JCVI-FLLj-10G4 unknown mRNA	Chaperone protein dnaJ 8, chloroplastic OS=Arabidopsis thaliana OX=3702 GN=ATJ8 PE=2 SV=1	Caveolin	caveola assembly	--	--	-2.5669	1.86e-13	3.7e-10
Cluster-6604.38814	--	--	--	--	--	--	--	-2.5594	1.61e-08	6.39e-06
Cluster-6604.10569	auxin-responsive protein SAUR21-like [Papaver somniferum]	PREDICTED: Nelumbo nucifera auxin-induced protein 15A-like (LOC104589699), mRNA	Auxin-responsive protein SAUR24 OS=Arabidopsis thaliana OX=3702 GN=SAUR24 PE=2 SV=1	Auxin responsive protein	response to auxin	--	--	-2.5585	1.16e-05	0.0016645
Cluster-6604.62346	--	--	--	--	--	--	--	-2.5585	0.0005756	0.0349
Cluster-6604.49537	--	--	--	--	--	--	--	-2.5555	3.47e-12	4.6e-09
Cluster-6604.27630	--	--	--	--	--	--	--	-2.5552	1.67e-06	0.00033945
Cluster-6604.68587	PREDICTED: uncharacterized protein LOC103343377 [Prunus mume]	--	Retrovirus-related Pol polyprotein from transposon RE1 OS=Arabidopsis thaliana OX=3702 GN=RE1 PE=2 SV=1	Domain of unknown function (DUF3377)	--	metalloendopeptidase activity	--	-2.5431	3.79e-06	0.00066624
Cluster-6604.17057	--	--	--	--	--	--	--	-2.5285	0.00062704	0.036958
Cluster-6604.7376	Uncharacterized protein family UPF0497 [Macleaya cordata]	--	CASP-like protein 1E1 OS=Glycine max OX=3847 PE=2 SV=1	--	--	--	--	-2.5247	9.35e-06	0.0013941
Cluster-6604.1544	hypothetical protein AQUCO_02200178v1 [Aquilegia coerulea]	--	Cytochrome b561 domain-containing protein At4g18260 OS=Arabidopsis thaliana OX=3702 GN=At4g18260 PE=2 SV=1	MerC mercury resistance protein//Big defensin	defense response to Gram-positive bacterium//mercury ion transport//defense response to Gram-negative bacterium	mercury ion transmembrane transporter activity	membrane	-2.5175	4.89e-07	0.00012604
Cluster-6604.915	hypothetical protein TanjilG_07186 [Lupinus angustifolius]	PREDICTED: Capsicum annuum uncharacterized LOC107866442 (LOC107866442), ncRNA	--	--	--	--	--	-2.5173	4.87e-06	0.00081722
Cluster-6604.70351	--	--	--	Centromere protein H (CENP-H)	kinetochore assembly	--	kinetochore	-2.5073	7.67e-07	0.00018217
Cluster-6604.57904	dirigent protein 23-like [Carica papaya]	--	Dirigent protein 23 OS=Arabidopsis thaliana OX=3702 GN=DIR23 PE=2 SV=1	--	--	--	--	-2.5006	2.93e-05	0.0035984
Cluster-55022.0	TBC1 domain-containing protein [Cinnamomum micranthum f. kanehirae]	--	--	Translation initiation factor IF-3, C-terminal domain	translational initiation	--	--	-2.4944	3.77e-07	0.0001006
Cluster-6604.7822	--	--	--	--	--	--	--	-2.4943	7.46e-06	0.001156
Cluster-6604.58167	--	--	--	--	--	--	--	-2.4884	0.00077404	0.042828
Cluster-6604.49088	--	--	--	--	--	--	--	-2.4828	0.0007012	0.040125
Cluster-6604.86042	hypothetical protein CKAN_01243400 [Cinnamomum micranthum f. kanehirae]	--	--	--	--	--	--	-2.4827	0.00034392	0.023822
Cluster-6604.31077	--	--	--	--	--	--	--	-2.4731	0.00052677	0.032826
Cluster-6604.40121	ADP,ATP carrier protein 1, mitochondrial-like isoform X2 [Durio zibethinus]	PREDICTED: Brassica napus ADP,ATP carrier protein 2, mitochondrial (LOC106372294), mRNA	ADP,ATP carrier protein 1, mitochondrial OS=Gossypium hirsutum OX=3635 GN=ANT1 PE=2 SV=1	--	--	--	--	-2.4716	8.37e-05	0.0082164
Cluster-6604.43000	--	--	--	--	--	--	--	-2.4664	3.77e-06	0.00066359
Cluster-6604.64391	protein IMPAIRED IN BABA-INDUCED STERILITY 1-like [Camellia sinensis]	PREDICTED: Populus euphratica NAD kinase 2, chloroplastic-like (LOC105109414), transcript variant X5, mRNA	Probable NAD kinase 2, chloroplastic OS=Oryza sativa subsp. japonica OX=39947 GN=Os11g0191400 PE=2 SV=1	DNA polymerase family B exonuclease domain, N-terminal	DNA replication	DNA-directed DNA polymerase activity	DNA polymerase complex	-2.464	1.74e-05	0.0023477
Cluster-6604.6266	UDP-xylose transporter 1 [Vitis vinifera]	PREDICTED: Nelumbo nucifera uncharacterized membrane protein At1g06890-like (LOC104594878), transcript variant X2, mRNA	UDP-xylose transporter 1 OS=Arabidopsis thaliana OX=3702 GN=UXT1 PE=1 SV=1	EamA-like transporter family	--	--	integral component of membrane//membrane	-2.4608	0.00016317	0.013882
Cluster-6604.86010	--	--	--	Myotoxin, crotamine	envenomation resulting in occlusion of the pore of voltage-gated potassium channel in other organism	--	--	-2.458	0.00030452	0.021708
Cluster-6604.43769	Glucosidase II beta subunit-like [Macleaya cordata]	--	Protein OS-9 homolog OS=Arabidopsis thaliana OX=3702 GN=OS9 PE=1 SV=1	--	--	--	--	-2.4514	1.99e-08	7.59e-06
Cluster-6604.21488	--	--	--	Ceramide synthase regulator//ZIP Zinc transporter//CLN3 protein//Nitrogen Permease regulator of amino acid transport activity 3//N-glycosylation protein//dsRNA-gated channel SID-1//V-type ATPase 116kDa subunit family//HCO3- transporter family//Presenilin//Late nodulin protein//Serine incorporator (Serinc)	cellular calcium ion homeostasis//cellular response to amino acid starvation//nodule morphogenesis//proton transmembrane transport//metal ion transport//cellular response to oxidative stress//anion transport//dsRNA transport//nucleobase-containing compound transport//negative regulation of TOR signaling//protein processing//transmembrane transport	RNA transmembrane transporter activity//proton transmembrane transporter activity//metal ion binding//enzyme regulator activity//aspartic-type endopeptidase activity//metal ion transmembrane transporter activity	integral component of endoplasmic reticulum membrane//integral component of membrane//membrane//proton-transporting V-type ATPase, V0 domain//endoplasmic reticulum membrane	-2.4511	0.00046484	0.029932
Cluster-6604.73526	putative RNA-directed DNA polymerase [Rosa chinensis]	--	Retrovirus-related Pol polyprotein from transposon RE1 OS=Arabidopsis thaliana OX=3702 GN=RE1 PE=2 SV=1	--	--	--	--	-2.4387	8.57e-08	2.72e-05
Cluster-6604.22897	uncharacterized protein LOC104584839 [Brachypodium distachyon]	--	--	--	--	--	--	-2.4323	0.00011674	0.01065
Cluster-6604.8035	hypothetical protein C5167_020143 [Papaver somniferum]	--	Fasciclin-like arabinogalactan protein 6 OS=Arabidopsis thaliana OX=3702 GN=FLA6 PE=2 SV=2	--	--	--	--	-2.4214	2.02e-11	2.06e-08
Cluster-6604.61153	hypothetical protein AQUCO_00800178v1 [Aquilegia coerulea]	PREDICTED: Glycine soja zinc finger CCCH domain-containing protein 55-like (LOC114376863), mRNA	Protein NRT1/ PTR FAMILY 4.4 OS=Arabidopsis thaliana OX=3702 GN=NPF4.4 PE=2 SV=1	POT family	transmembrane transport	transmembrane transporter activity	membrane	-2.402	1.13e-07	3.47e-05
Cluster-6604.7919	Lignin-forming anionic peroxidase [Vitis vinifera]	Vitis vinifera, whole genome shotgun sequence, contig VV78X051309.14, clone ENTAV 115	Cationic peroxidase 1 OS=Arachis hypogaea OX=3818 GN=PNC1 PE=1 SV=2	Peroxidase//Extracellular fibrinogen binding protein C terminal	obsolete peroxidase reaction//oxidation-reduction process//response to oxidative stress	complement binding//heme binding//peroxidase activity	extracellular space	-2.3956	8.74e-08	2.75e-05
Cluster-6604.86535	--	--	--	--	--	--	--	-2.3938	0.00011505	0.010531
Cluster-6604.23928	--	--	--	--	--	--	--	-2.3886	0.00038796	0.026071
Cluster-6604.55918	hypothetical protein AQUCO_01400495v1 [Aquilegia coerulea]	PREDICTED: Nelumbo nucifera eukaryotic peptide chain release factor subunit 1-3-like (LOC104598488), mRNA	Eukaryotic peptide chain release factor subunit 1-3 OS=Arabidopsis thaliana OX=3702 GN=ERF1-3 PE=1 SV=1	Queuine tRNA-ribosyltransferase	tRNA modification	transferase activity, transferring pentosyl groups	--	-2.3876	2.12e-05	0.0027527
Cluster-6604.74821	hypothetical protein AQUCO_00700749v1 [Aquilegia coerulea]	--	--	--	--	--	--	-2.3814	1.43e-05	0.0019838
Cluster-6604.26801	--	--	--	RcsC Alpha-Beta-Loop (ABL)	phosphorylation//peptidyl-histidine phosphorylation//phosphorelay signal transduction system//regulation of transcription, DNA-templated	protein histidine kinase activity//ATP binding	integral component of membrane//protein histidine kinase complex//plasma membrane	-2.3796	0.00021873	0.01715
Cluster-6604.76159	--	--	--	--	--	--	--	-2.3745	0.00089272	0.047453
Cluster-6604.32726	uncharacterized protein LOC114266497 isoform X2 [Camellia sinensis]	--	--	--	--	--	--	-2.3717	0.00019453	0.015923
Cluster-6604.53128	nucleotide pyrophosphatase/phosphodiesterase-like [Papaver somniferum]	PREDICTED: Papaver somniferum nucleotide pyrophosphatase/phosphodiesterase-like (LOC113293525), mRNA	Nucleotide pyrophosphatase/phosphodiesterase (Fragments) OS=Hordeum vulgare OX=4513 GN=npp PE=1 SV=2	Calcineurin-like phosphoesterase	--	hydrolase activity	--	-2.3713	1.81e-05	0.0024121
Cluster-6604.28618	retrotransposon protein, putative, Ty1-copia subclass [Oryza sativa Japonica Group]	Vitis vinifera contig VV78X123172.4, whole genome shotgun sequence	Copia protein OS=Drosophila melanogaster OX=7227 GN=GIP PE=1 SV=3	--	--	--	--	-2.3653	5.32e-05	0.0057976
Cluster-6604.8661	--	--	--	--	--	--	--	-2.3544	0.0005786	0.035043
Cluster-6604.87167	Germin [Macleaya cordata]	--	Germin-like protein subfamily 1 member 1 OS=Arabidopsis thaliana OX=3702 GN=GLP7 PE=2 SV=2	AraC-like ligand binding domain//Cupin	regulation of transcription, DNA-templated	nutrient reservoir activity	--	-2.3398	0.00074064	0.041538
Cluster-6604.45199	hypothetical protein BVRB_041110, partial [Beta vulgaris subsp. vulgaris]	Phyllostachys edulis clone 00077 genomic sequence	--	Sigma-54 interaction domain	regulation of transcription, DNA-templated	ATP binding//transcription factor binding	transcription regulator complex	-2.3334	0.00034931	0.024089
Cluster-6604.44705	--	--	--	--	--	--	--	-2.3254	4.78e-05	0.0053488
Cluster-6604.8104	--	--	--	--	--	--	--	-2.3179	7.3e-05	0.0074015
Cluster-6604.7933	--	--	--	--	--	--	--	-2.2931	0.00069791	0.04004
Cluster-6604.68691	--	--	--	--	--	--	--	-2.2805	0.0005309	0.032917
Cluster-6604.26787	hypothetical protein AQUCO_02400026v1 [Aquilegia coerulea]	--	Probable BOI-related E3 ubiquitin-protein ligase 2 OS=Arabidopsis thaliana OX=3702 GN=BRG2 PE=1 SV=1	--	--	--	--	-2.2691	6.46e-10	4.03e-07
Cluster-6604.23312	hypothetical protein AQUCO_03900161v1 [Aquilegia coerulea]	--	GDSL esterase/lipase At1g71691 OS=Arabidopsis thaliana OX=3702 GN=At1g71691 PE=2 SV=1	GDSL-like Lipase/Acylhydrolase	--	hydrolase activity, acting on ester bonds	--	-2.2646	5.98e-05	0.0063694
Cluster-6604.88172	hypothetical protein BVC80_1495g78 [Macleaya cordata]	--	Protein TRACHEARY ELEMENT DIFFERENTIATION-RELATED 7A OS=Zinnia violacea OX=34245 GN=TED7 PE=2 SV=1	--	--	--	--	-2.246	0.00027944	0.020383
Cluster-6604.78715	--	--	--	Flagellar protein FlaF	bacterial-type flagellum organization	--	--	-2.2419	5.02e-10	3.25e-07
Cluster-6604.25229	--	--	--	--	--	--	--	-2.2388	0.00020984	0.016743
Cluster-6604.37618	--	--	--	--	--	--	--	-2.2387	8.08e-05	0.0080116
Cluster-6604.27254	--	--	--	--	--	--	--	-2.2359	0.00031035	0.02201
Cluster-6604.56963	L10-interacting MYB domain-containing protein-like [Papaver somniferum]	--	--	Lipoprotein//ActA Protein	pathogenesis	--	cell outer membrane	-2.2348	5.04e-05	0.0055601
Cluster-6604.70386	conserved hypothetical protein [Ricinus communis]	PREDICTED: Gossypium hirsutum F-box/kelch-repeat protein At1g80440-like (LOC107914207), mRNA	F-box/kelch-repeat protein At1g80440 OS=Arabidopsis thaliana OX=3702 GN=At1g80440 PE=2 SV=1	Kelch motif//Kelch motif	--	protein binding	--	-2.2322	0.00050328	0.031813
Cluster-6604.87465	--	--	--	--	--	--	--	-2.2246	2.8e-06	0.00052237
Cluster-6604.49858	--	--	--	--	--	--	--	-2.2245	3.97e-12	5.13e-09
Cluster-6604.86082	Pectinesterase inhibitor [Corchorus olitorius]	--	21 kDa protein OS=Daucus carota OX=4039 PE=2 SV=1	Plant invertase/pectin methylesterase inhibitor	--	enzyme inhibitor activity	--	-2.2213	2.57e-08	9.59e-06
Cluster-6604.40095	--	--	--	--	--	--	--	-2.2192	4.44e-07	0.0001161
Cluster-6604.57946	--	--	--	Peptidase family S49 N-terminal//Mycotoxin biosynthesis protein UstYa	mycotoxin biosynthetic process	serine-type endopeptidase activity	plasma membrane	-2.2161	0.00010172	0.0095567
Cluster-6604.31157	--	--	--	--	--	--	--	-2.2153	5.15e-05	0.0056621
Cluster-6604.42148	PREDICTED: lignin-forming anionic peroxidase-like [Populus euphratica]	PREDICTED: Herrania umbratica lignin-forming anionic peroxidase-like (LOC110423096), mRNA	Lignin-forming anionic peroxidase OS=Nicotiana sylvestris OX=4096 PE=2 SV=1	Peroxidase	response to oxidative stress//obsolete peroxidase reaction//oxidation-reduction process	peroxidase activity//heme binding	--	-2.2152	3.43e-05	0.0041135
Cluster-6604.19852	hypothetical protein AQUCO_01300128v1 [Aquilegia coerulea]	PREDICTED: Chenopodium quinoa uncharacterized LOC110696070 (LOC110696070), mRNA	--	Membrane-associating domain//Mago nashi protein//Fatty acid desaturase	lipid metabolic process//RNA splicing	--	exon-exon junction complex//membrane	-2.2151	5.15e-05	0.0056621
Cluster-6604.52207	hypothetical protein AQUCO_01000233v1 [Aquilegia coerulea]	--	--	Surp module	RNA processing	RNA binding	--	-2.2062	0.00011419	0.010485
Cluster-6604.81923	F-box protein GID2-like [Papaver somniferum]	--	F-box protein GID2 OS=Arabidopsis thaliana OX=3702 GN=GID2 PE=1 SV=1	F-box domain//F-box-like	--	protein binding	--	-2.1948	0.00096151	0.049785
Cluster-6604.25795	hypothetical protein AQUCO_01200106v1 [Aquilegia coerulea]	Phaseolus vulgaris hypothetical protein (PHAVU_006G151100g) mRNA, complete cds	N6-mAMP deaminase OS=Arabidopsis thaliana OX=3702 GN=MAPDA PE=1 SV=1	Adenosine/AMP deaminase	--	deaminase activity	--	-2.194	2.44e-07	6.78e-05
Cluster-6604.37624	--	--	--	--	--	--	--	-2.1868	5.53e-05	0.0059861
Cluster-6604.50480	PREDICTED: uncharacterized protein LOC100247673 [Vitis vinifera]	PREDICTED: Morus notabilis uncharacterized LOC21401683 (LOC21401683), mRNA	--	--	--	--	--	-2.1857	2.63e-17	1.81e-13
Cluster-6604.40374	hypothetical protein AQUCO_01700218v1 [Aquilegia coerulea]	Linum usitatissimum chromosome Lu4	Glutathione S-transferase F13 OS=Arabidopsis thaliana OX=3702 GN=GSTF13 PE=3 SV=1	Glutathione S-transferase, N-terminal domain//Glutathione S-transferase, N-terminal domain//Glutathione S-transferase, N-terminal domain//Conotoxin T-superfamily	--	protein binding	extracellular region	-2.1856	2.15e-06	0.00042132
Cluster-6604.2722	cytochrome P450 [Sinopodophyllum hexandrum]	Sinopodophyllum hexandrum cytochrome P450 (CYP12) mRNA, complete cds	Alkane hydroxylase MAH1 OS=Arabidopsis thaliana OX=3702 GN=CYP96A15 PE=2 SV=1	Ring hydroxylating alpha subunit (catalytic domain)//Cytochrome P450	oxidation-reduction process//cellular metabolic process	oxidoreductase activity, acting on paired donors, with incorporation or reduction of molecular oxygen//2 iron, 2 sulfur cluster binding//iron ion binding//heme binding	--	-2.1724	2.6e-05	0.0032664
Cluster-6604.58673	hypothetical protein AQUCO_03400332v1 [Aquilegia coerulea]	PREDICTED: Herrania umbratica putative 12-oxophytodienoate reductase 11 (LOC110428542), mRNA	12-oxophytodienoate reductase 2 OS=Arabidopsis thaliana OX=3702 GN=OPR2 PE=1 SV=2	NADH:flavin oxidoreductase / NADH oxidase family	oxidation-reduction process	oxidoreductase activity//FMN binding	--	-2.1688	1.38e-10	1.03e-07
Cluster-6604.56705	--	--	--	Bacteriophage CII protein	regulation of transcription, DNA-templated	DNA binding	--	-2.1684	2.76e-12	3.89e-09
Cluster-6604.13300	hypothetical protein AQUCO_00201384v1 [Aquilegia coerulea]	PREDICTED: Ricinus communis transcription factor bHLH111 (LOC8283302), mRNA	Transcription factor bHLH111 OS=Arabidopsis thaliana OX=3702 GN=BHLH111 PE=2 SV=1	Helix-loop-helix DNA-binding domain//Ectropic viral integration site 2A protein (EVI2A)//Angiotensin II, type I receptor-associated protein (AGTRAP)//Mitochondrial import receptor subunit Tom22	angiotensin-activated signaling pathway//intracellular protein transport	protein dimerization activity	mitochondrial outer membrane//integral component of membrane	-2.168	0.00014348	0.012618
Cluster-6604.7838	photosystem I reaction center subunit N, chloroplastic [Citrus clementina]	PREDICTED: Citrus clementina photosystem I reaction center subunit N, chloroplastic (LOC18041631), mRNA	Photosystem I reaction center subunit N, chloroplastic OS=Arabidopsis thaliana OX=3702 GN=PSAN PE=1 SV=2	Oxygen evolving enhancer protein 3 (PsbQ)//Photosystem I reaction centre subunit N (PSAN or PSI-N)	photosynthesis	calcium ion binding	photosystem II//photosystem II oxygen evolving complex//photosystem I//extrinsic component of membrane	-2.1677	1.42e-05	0.0019717
Cluster-6604.86215	hypothetical protein AQUCO_02500136v1 [Aquilegia coerulea]	--	Protein TRACHEARY ELEMENT DIFFERENTIATION-RELATED 7A OS=Zinnia violacea OX=34245 GN=TED7 PE=2 SV=1	Geminivirus putative movement protein	transport of virus in host, cell to cell	--	integral component of membrane	-2.151	1.52e-07	4.53e-05
Cluster-6604.43392	hypothetical protein AQUCO_00300570v1 [Aquilegia coerulea]	PREDICTED: Nelumbo nucifera putative beta-D-xylosidase (LOC104598813), mRNA	Probable beta-D-xylosidase 2 OS=Arabidopsis thaliana OX=3702 GN=BXL2 PE=2 SV=1	Glycosyl hydrolase family 3 C-terminal domain//Glycosyl hydrolase family 3 N terminal domain//Beta/Gamma crystallin	carbohydrate metabolic process//cell-cell adhesion	hydrolase activity, hydrolyzing O-glycosyl compounds	membrane	-2.1497	8.62e-09	3.87e-06
Cluster-6604.37610	--	--	--	--	--	--	--	-2.1471	0.00029456	0.02118
Cluster-6604.46641	--	--	--	--	--	--	--	-2.1432	4.61e-10	3e-07
Cluster-6604.38751	PREDICTED: two-component response regulator ARR9-like isoform X1 [Nelumbo nucifera]	Vitis vinifera contig VV78X019000.4, whole genome shotgun sequence	Two-component response regulator ORR4 OS=Oryza sativa subsp. japonica OX=39947 GN=RR4 PE=2 SV=1	Response regulator receiver domain//Chloroplast envelope transporter	phosphorelay signal transduction system	--	chloroplast	-2.1413	9.37e-09	4.09e-06
Cluster-6604.80173	zinc finger protein [Macleaya cordata]	PREDICTED: Olea europaea var. sylvestris zinc finger protein GIS3-like (LOC111396302), mRNA	Zinc finger protein 6 OS=Arabidopsis thaliana OX=3702 GN=ZFP6 PE=2 SV=1	Zinc finger, C2H2 type	--	nucleic acid binding	--	-2.141	1.75e-07	5.13e-05
Cluster-6604.61241	--	--	--	--	--	--	--	-2.1259	0.00031602	0.022326
Cluster-6604.73937	fatty alcohol:caffeoyl-CoA acyltransferase [Ricinus communis]	--	Fatty alcohol:caffeoyl-CoA acyltransferase OS=Arabidopsis thaliana OX=3702 GN=FACT PE=2 SV=1	Anaphase promoting complex subunit 8 / Cdc23//Domain of unknown function//Transferase family	oxidation-reduction process//regulation of mitotic metaphase/anaphase transition	oxidoreductase activity, acting on the aldehyde or oxo group of donors//transferase activity, transferring acyl groups other than amino-acyl groups	anaphase-promoting complex	-2.1249	1.01e-06	0.00022753
Cluster-6604.44394	--	--	--	--	--	--	--	-2.122	7.19e-08	2.36e-05
Cluster-6604.48751	--	--	--	--	--	--	--	-2.1107	1.93e-15	6.42e-12
Cluster-6604.73301	transcription factor MYB13 [Diospyros kaki]	PREDICTED: Gossypium arboreum myb-related protein 308-like (LOC108463187), mRNA	Myb-related protein 308 OS=Antirrhinum majus OX=4151 GN=MYB308 PE=2 SV=1	SLIDE//Hs1pro-1 N-terminus	defense response//chromatin remodeling	hydrolase activity, acting on acid anhydrides, in phosphorus-containing anhydrides//ATP binding//nucleic acid binding	nucleus	-2.1036	2.18e-10	1.51e-07
Cluster-6604.69987	--	--	--	--	--	--	--	-2.0936	7.13e-05	0.0072877
Cluster-6604.5459	--	--	--	--	--	--	--	-2.0889	0.00032579	0.022883
Cluster-6604.37520	uncharacterized protein LOC112197625 isoform X1 [Rosa chinensis]	PREDICTED: Phalaenopsis equestris uncharacterized LOC110029799 (LOC110029799), mRNA	--	Phage integrase, N-terminal SAM-like domain	DNA integration	DNA binding	--	-2.0886	3.02e-05	0.0036813
Cluster-6604.37161	F-box protein At5g07610 [Ricinus communis]	--	F-box protein At5g07610 OS=Arabidopsis thaliana OX=3702 GN=At5g07610 PE=2 SV=1	--	--	--	--	-2.0768	1.36e-06	0.00028671
Cluster-6604.46559	--	--	--	--	--	--	--	-2.0759	3.94e-05	0.0045934
Cluster-6604.7553	laccase-11-like [Durio zibethinus]	PREDICTED: Populus trichocarpa laccase-11 (LOC7457527), mRNA	Laccase-11 OS=Arabidopsis thaliana OX=3702 GN=LAC11 PE=2 SV=1	Multicopper oxidase//Multicopper oxidase//Multicopper oxidase	oxidation-reduction process	oxidoreductase activity//copper ion binding	--	-2.068	5.58e-06	0.00090735
Cluster-6604.29455	Ribonuclease H domain [Macleaya cordata]	--	Putative ribonuclease H protein At1g65750 OS=Arabidopsis thaliana OX=3702 GN=At1g65750 PE=3 SV=1	Reverse transcriptase-like	regulation of RNA metabolic process	RNA-DNA hybrid ribonuclease activity//nucleic acid binding	--	-2.065	9.94e-09	4.3e-06
Cluster-6604.37622	--	--	--	Presenilin	protein processing	aspartic-type endopeptidase activity	integral component of membrane	-2.0643	0.00052956	0.032917
Cluster-6604.22657	PREDICTED: protein trichome birefringence-like 38 isoform X1 [Musa acuminata subsp. malaccensis]	PREDICTED: Juglans regia protein trichome birefringence-like 41 (LOC109005972), transcript variant X1, mRNA	Protein trichome birefringence-like 37 OS=Arabidopsis thaliana OX=3702 GN=TBL37 PE=2 SV=2	--	--	--	--	-2.0584	1.02e-05	0.0015002
Cluster-6604.53855	probable E3 ubiquitin-protein ligase RHA4A isoform X2 [Ziziphus jujuba]	PREDICTED: Nelumbo nucifera probable E3 ubiquitin-protein ligase RHA4A (LOC104604765), mRNA	E3 ubiquitin-protein ligase ATL59 OS=Arabidopsis thaliana OX=3702 GN=ATL59 PE=1 SV=1	--	--	--	--	-2.0576	0.00013767	0.012155
Cluster-6604.40622	--	--	--	Formiminotransferase-cyclodeaminase//7 transmembrane receptor (rhodopsin family)	cellular metabolic process//G protein-coupled receptor signaling pathway	G protein-coupled receptor activity//catalytic activity	integral component of membrane	-2.0515	0.00045575	0.029574
Cluster-6604.86331	PREDICTED: protein indeterminate-domain 16-like [Nelumbo nucifera]	--	--	--	--	--	--	-2.0506	2.31e-06	0.00044235
Cluster-6604.52057	--	--	--	--	--	--	--	-2.044	8.22e-05	0.0081078
Cluster-6604.38440	--	--	--	Endomembrane protein 70//Phage shock protein B//Chain length determinant protein	regulation of transcription, DNA-templated//phage shock//lipopolysaccharide biosynthetic process	--	integral component of membrane//membrane	-2.0392	9.6e-05	0.0091219
Cluster-6604.22066	--	--	--	--	--	--	--	-2.0386	0.0001486	0.012974
Cluster-6604.24241	homeobox-leucine zipper protein HAT22 [Populus trichocarpa]	PREDICTED: Nelumbo nucifera homeobox-leucine zipper protein HAT22-like (LOC104591218), mRNA	Homeobox-leucine zipper protein HAT22 OS=Arabidopsis thaliana OX=3702 GN=HAT22 PE=1 SV=1	Homeodomain//HD-ZIP protein N terminus	--	DNA binding	nucleus	-2.0354	0.00016068	0.013766
Cluster-6604.31160	Peptidase S8/S53 domain [Macleaya cordata]	PREDICTED: Fragaria vesca subsp. vesca CO(2)-response secreted protease-like (LOC101305726), mRNA	CO(2)-response secreted protease OS=Arabidopsis thaliana OX=3702 GN=CRSP PE=2 SV=1	Subtilase family	proteolysis	serine-type endopeptidase activity	--	-2.0288	1.41e-11	1.49e-08
Cluster-6604.49140	uncharacterized protein LOC114261157 [Camellia sinensis]	PREDICTED: Chenopodium quinoa putative protein TPRXL (LOC110722846), mRNA	--	RNA polymerase Rpb3/Rpb11 dimerisation domain//Phage protein C	purine nucleobase metabolic process//transcription, DNA-templated//viral DNA genome packaging//pyrimidine nucleobase metabolic process	DNA-directed 5'-3' RNA polymerase activity	nucleolus	-2.0132	4.34e-13	7.82e-10
Cluster-6604.48093	--	--	--	--	--	--	--	-2.0131	3.66e-07	9.8e-05
Cluster-6604.48103	--	--	--	Domain of unknown function (DUF1967)	--	nucleotide binding	--	-2.0058	0.0003949	0.026389
Cluster-6604.86965	Cationic amino acid transporter like [Actinidia chinensis var. chinensis]	PREDICTED: Nelumbo nucifera cationic amino acid transporter 5-like (LOC104599752), mRNA	Cationic amino acid transporter 5 OS=Arabidopsis thaliana OX=3702 GN=CAT5 PE=1 SV=1	Amino acid permease//Amino acid permease//Spore germination protein//HAND	spore germination//transmembrane transport//ATP-dependent chromatin remodeling	nucleosome binding//transmembrane transporter activity	chromatin//membrane//integral component of membrane	-2.0057	0.00053791	0.033219
Cluster-6604.73530	--	--	--	--	--	--	--	-2.0037	0.0001572	0.013521
Cluster-6604.52721	PREDICTED: organ-specific protein P4-like [Nicotiana sylvestris]	--	Organ-specific protein S2 OS=Pisum sativum OX=3888 PE=2 SV=1	--	--	--	--	-2.0006	9.22e-17	5.34e-13
Cluster-6604.86241	PREDICTED: cytochrome P450 CYP82D47-like [Nelumbo nucifera]	PREDICTED: Papaver somniferum cytochrome P450 CYP82D47-like (LOC113352403), mRNA	Cytochrome P450 82A3 OS=Glycine max OX=3847 GN=CYP82A3 PE=2 SV=1	Cytochrome P450	oxidation-reduction process	oxidoreductase activity, acting on paired donors, with incorporation or reduction of molecular oxygen//iron ion binding//heme binding	--	-2.0005	0.00046256	0.029822
Cluster-6604.8059	hypothetical protein AQUCO_02000595v1 [Aquilegia coerulea]	PREDICTED: Ziziphus jujuba pectinesterase (LOC107423820), mRNA	Probable pectinesterase/pectinesterase inhibitor 54 OS=Arabidopsis thaliana OX=3702 GN=PME54 PE=2 SV=1	Plant invertase/pectin methylesterase inhibitor//Pectinesterase	starch metabolic process//cell wall modification//sucrose metabolic process	enzyme inhibitor activity//pectinesterase activity	--	-1.999	1.97e-07	5.66e-05
Cluster-6604.40362	--	--	--	--	--	--	--	-1.9979	0.00020069	0.016226
Cluster-6604.7221	hypothetical protein AQUCO_00600297v1 [Aquilegia coerulea]	PREDICTED: Manihot esculenta mini zinc finger protein 2-like (LOC110609960), mRNA	Mini zinc finger protein 2 OS=Arabidopsis thaliana OX=3702 GN=MIF2 PE=1 SV=1	Nematode antimicrobial peptide	defense response to other organism	--	--	-1.9953	7.6e-07	0.00018134
Cluster-6604.8167	--	--	--	--	--	--	--	-1.9946	0.00038745	0.026071
Cluster-6604.89264	glycine-rich cell wall structural protein [Carica papaya]	--	--	Arthropod defensin	defense response	--	--	-1.9933	0.00029616	0.02125
Cluster-6604.55492	Cytochrome P450 71A1 [Vitis vinifera]	PREDICTED: Quercus suber cytochrome P450 71A1-like (LOC112001163), mRNA	Cytochrome P450 71AP13 OS=Prunus mume OX=102107 GN=CYP71AP13 PE=2 SV=1	Cytochrome P450	oxidation-reduction process	heme binding//iron ion binding//oxidoreductase activity, acting on paired donors, with incorporation or reduction of molecular oxygen	--	-1.9866	1.24e-07	3.81e-05
Cluster-6604.82810	hypothetical protein AQUCO_00200334v1 [Aquilegia coerulea]	PREDICTED: Juglans regia protein NRT1/ PTR FAMILY 5.8-like (LOC109008945), mRNA	Protein NRT1/ PTR FAMILY 5.8 OS=Arabidopsis thaliana OX=3702 GN=NPF5.8 PE=2 SV=1	POT family//Major Facilitator Superfamily	transmembrane transport	transmembrane transporter activity	membrane	-1.9857	0.00027434	0.020104
Cluster-6604.45400	--	--	--	--	--	--	--	-1.9844	4.11e-06	0.0007129
Cluster-6604.38517	--	--	--	Calcium/calmodulin-dependent protein kinase II inhibitor	regulation of protein kinase activity	protein kinase inhibitor activity	--	-1.9807	0.00060416	0.035937
Cluster-6604.47667	PREDICTED: uncharacterized protein LOC104595592 [Nelumbo nucifera]	PREDICTED: Papaver somniferum uncharacterized LOC113297941 (LOC113297941), mRNA	--	Poly(ADP-ribose) polymerase catalytic domain	--	NAD+ ADP-ribosyltransferase activity	--	-1.9797	2.03e-05	0.0026472
Cluster-6604.71658	--	--	--	Ribosomal protein S27//Macrophage scavenger receptor	translation//receptor-mediated endocytosis//ribosome biogenesis//signal transduction	structural constituent of ribosome//scavenger receptor activity	membrane//ribosome	-1.9725	2.82e-06	0.00052237
Cluster-6604.32632	--	--	--	--	--	--	--	-1.9719	0.00068255	0.039447
Cluster-6604.8307	--	--	--	PyrBI operon leader peptide	pyrimidine nucleobase biosynthetic process	--	--	-1.965	2.45e-06	0.0004636
Cluster-6604.50504	--	--	--	--	--	--	--	-1.9614	1.93e-05	0.002544
Cluster-6604.6281	--	--	--	--	--	--	--	-1.961	0.00075495	0.042137
Cluster-6604.40479	hypothetical protein C5167_032237 [Papaver somniferum]	--	Protein ARABIDILLO 1 OS=Arabidopsis thaliana OX=3702 GN=FBX5 PE=1 SV=1	QLQ	regulation of transcription, DNA-templated	ATP binding	nucleus	-1.956	5.81e-08	1.95e-05
Cluster-6604.48863	hypothetical protein POPTR_005G195800 [Populus trichocarpa]	--	--	--	--	--	--	-1.9535	3.97e-06	0.00069217
Cluster-6604.26087	hypothetical protein AQUCO_00500383v1 [Aquilegia coerulea]	PREDICTED: Juglans regia putative beta-glucosidase 41 (LOC109014252), transcript variant X3, mRNA	Putative beta-glucosidase 41 OS=Arabidopsis thaliana OX=3702 GN=BGLU41 PE=3 SV=2	Glycosyl hydrolase family 1	carbohydrate metabolic process	hydrolase activity, hydrolyzing O-glycosyl compounds	--	-1.948	7.06e-06	0.0011044
Cluster-6604.47237	--	--	--	--	--	--	--	-1.9465	0.00093859	0.048921
Cluster-6604.23838	hypothetical protein BVC80_8725g12 [Macleaya cordata]	PREDICTED: Lupinus angustifolius uncharacterized GPI-anchored protein At4g28100-like (LOC109353528), mRNA	Uncharacterized GPI-anchored protein At4g28100 OS=Arabidopsis thaliana OX=3702 GN=At4g28100 PE=2 SV=1	Hormone receptor domain	G protein-coupled receptor signaling pathway	G protein-coupled receptor activity	membrane	-1.9445	3.38e-08	1.21e-05
Cluster-6604.19629	--	--	--	--	--	--	--	-1.9408	0.00046618	0.029968
Cluster-6604.71775	hypothetical protein PRUPE_2G279900 [Prunus persica]	--	21 kDa protein OS=Daucus carota OX=4039 PE=2 SV=1	Plant invertase/pectin methylesterase inhibitor	--	enzyme inhibitor activity	--	-1.9373	5.58e-05	0.0060193
Cluster-6604.8155	PREDICTED: laccase-17 [Vitis vinifera]	PREDICTED: Nicotiana attenuata laccase-17-like (LOC109241419), mRNA	Laccase-17 OS=Arabidopsis thaliana OX=3702 GN=LAC17 PE=2 SV=1	Multicopper oxidase//Multicopper oxidase//Multicopper oxidase	oxidation-reduction process	copper ion binding//oxidoreductase activity	--	-1.9264	2.38e-06	0.00045107
Cluster-6604.41735	--	--	--	--	--	--	--	-1.9256	1.29e-07	3.91e-05
Cluster-6604.26127	EF-hand domain [Macleaya cordata]	--	--	EF hand//EF-hand domain pair//EF hand//Secreted protein acidic and rich in cysteine Ca binding region//EF-hand domain	--	calcium ion binding	--	-1.9249	0.00019558	0.015996
Cluster-6604.21921	zinc finger CCCH domain-containing protein 54 isoform X1 [Momordica charantia]	--	Zinc finger CCCH domain-containing protein 54 OS=Arabidopsis thaliana OX=3702 GN=TZF6 PE=1 SV=1	--	--	--	--	-1.9241	0.00046205	0.029807
Cluster-6604.76373	--	--	--	--	--	--	--	-1.9147	5.92e-07	0.00014923
Cluster-6604.60428	--	--	--	--	--	--	--	-1.9138	2.72e-08	1e-05
Cluster-6604.37310	S-norcoclaurine synthase 1 [Vitis vinifera]	--	S-norcoclaurine synthase 1 OS=Coptis japonica OX=3442 GN=NCS1 PE=1 SV=1	2OG-Fe(II) oxygenase superfamily	oxidation-reduction process	oxidoreductase activity	--	-1.9105	0.00013556	0.012008
Cluster-6604.60644	--	--	--	--	--	--	--	-1.9073	0.00050621	0.031936
Cluster-6604.22276	PREDICTED: probable pectate lyase 18 [Nelumbo nucifera]	PREDICTED: Hevea brasiliensis probable pectate lyase 13 (LOC110657067), transcript variant X3, mRNA	Probable pectate lyase 12 OS=Arabidopsis thaliana OX=3702 GN=At3g53190 PE=2 SV=2	--	--	--	--	-1.9037	4.87e-05	0.0054168
Cluster-6604.7481	--	--	--	Protein prenyltransferase alpha subunit repeat	protein prenylation	protein prenyltransferase activity	--	-1.903	0.00017124	0.014371
Cluster-6604.35180	--	--	--	--	--	--	--	-1.9029	8.77e-05	0.0084918
Cluster-6604.79525	hypothetical protein VITISV_014805 [Vitis vinifera]	--	Shikimate O-hydroxycinnamoyltransferase OS=Arabidopsis thaliana OX=3702 GN=HST PE=1 SV=1	Transferase family	--	transferase activity, transferring acyl groups other than amino-acyl groups	--	-1.8961	1.18e-05	0.0016981
Cluster-6604.17494	--	--	--	--	--	--	--	-1.893	0.0001171	0.010673
Cluster-6604.44649	inorganic pyrophosphatase 1 [Cinnamomum micranthum f. kanehirae]	PREDICTED: Sesamum indicum inorganic pyrophosphatase 2 (LOC105157728), mRNA	Inorganic pyrophosphatase 2 OS=Arabidopsis thaliana OX=3702 GN=At1g17710 PE=2 SV=1	Putative Phosphatase	--	phosphatase activity	--	-1.8903	2.27e-06	0.00043741
Cluster-6604.65429	hypothetical protein BC332_08457 [Capsicum chinense]	--	--	3-hydroxyacyl-CoA dehydrogenase, NAD binding domain	fatty acid metabolic process//oxidation-reduction process//tryptophan metabolic process//leucine catabolic process//benzoate metabolic process//valine catabolic process//lysine catabolic process//fatty acid biosynthetic process//isoleucine catabolic process	3-hydroxyacyl-CoA dehydrogenase activity//oxidoreductase activity	--	-1.8845	9.46e-07	0.0002145
Cluster-6604.85973	--	--	--	Influenza B matrix protein 2 (BM2)//Anticodon-binding domain of tRNA ligase	proton transmembrane transport//tRNA aminoacylation for protein translation	aminoacyl-tRNA ligase activity	integral component of membrane	-1.8815	4.66e-05	0.0052497
Cluster-6604.40217	WD40 repeat [Macleaya cordata]	--	Enhancer of mRNA-decapping protein 4 OS=Arabidopsis thaliana OX=3702 GN=VCS PE=1 SV=1	--	--	--	--	-1.88	0.00022378	0.017458
Cluster-6604.5259	hypothetical protein AQUCO_01900189v1 [Aquilegia coerulea]	PREDICTED: Solanum lycopersicum zinc finger protein ZAT5 (LOC101263178), transcript variant X2, mRNA	Zinc finger protein ZAT5 OS=Arabidopsis thaliana OX=3702 GN=ZAT5 PE=2 SV=1	RNA polymerases M/15 Kd subunit//Zinc finger, C2H2 type//FYVE zinc finger	transcription, DNA-templated	metal ion binding//nucleic acid binding	--	-1.8775	0.00013619	0.012044
Cluster-6604.51918	--	--	--	--	--	--	--	-1.8737	4.62e-07	0.00012015
Cluster-6604.48626	hypothetical protein AQUCO_00600253v1 [Aquilegia coerulea]	PREDICTED: Citrus sinensis amino acid permease 3-like (LOC102608549), mRNA	Amino acid permease 2 OS=Arabidopsis thaliana OX=3702 GN=AAP2 PE=1 SV=1	Poxvirus P35 protein//Photosystem II reaction centre N protein (psbN)//Proteasome subunit//Oxaloacetate decarboxylase, gamma chain	pyruvate metabolic process//proline metabolic process//sodium ion export across plasma membrane//arginine metabolic process//sodium ion transport//photosynthesis//proteolysis involved in cellular protein catabolic process	oxaloacetate decarboxylase activity//threonine-type endopeptidase activity//sodium ion transmembrane transporter activity	membrane//proteasome core complex//photosystem II reaction center//viral envelope//photosystem II	-1.8732	1.38e-05	0.0019341
Cluster-6604.32173	--	--	--	tRNA intron endonuclease, catalytic C-terminal domain//SCIMP protein	tRNA splicing, via endonucleolytic cleavage and ligation//regulation of RNA metabolic process	tRNA-intron endonuclease activity	tRNA-intron endonuclease complex//tetraspanin-enriched microdomain//integral component of membrane//immunological synapse	-1.8687	3e-07	8.14e-05
Cluster-6604.81608	O-methyltransferase [Sinopodophyllum hexandrum]	Sinopodophyllum hexandrum O-methyltransferase (OMT2) mRNA, complete cds	Probable O-methyltransferase 3 OS=Humulus lupulus OX=3486 GN=OMT3 PE=2 SV=1	Methyltransferase small domain//Methyltransferase domain//Dimerisation domain//O-methyltransferase domain	--	protein dimerization activity//O-methyltransferase activity//methyltransferase activity	--	-1.8684	3.39e-06	0.00060626
Cluster-6604.66174	--	--	--	--	--	--	--	-1.8675	0.00064006	0.037471
Cluster-6604.80977	--	--	--	Helicase associated domain (HA2)//Mediator of RNA pol II transcription subunit 19	regulation of transcription by RNA polymerase II	helicase activity//transcription coregulator activity	transcription regulator complex//mediator complex	-1.8666	0.00071083	0.040528
Cluster-6604.53836	--	--	--	--	--	--	--	-1.8638	0.00026038	0.019326
Cluster-6604.18851	Ribonuclease H domain [Macleaya cordata]	--	--	Reverse transcriptase-like	regulation of RNA metabolic process	nucleic acid binding//RNA-DNA hybrid ribonuclease activity	--	-1.8605	0.00023411	0.018062
Cluster-6604.43822	--	--	--	Presenilin//V-type ATPase 116kDa subunit family//CDC45-like protein	proton transmembrane transport//protein processing//DNA replication initiation	aspartic-type endopeptidase activity//proton transmembrane transporter activity	integral component of membrane//proton-transporting V-type ATPase, V0 domain	-1.8597	0.00015482	0.013348
Cluster-6604.72830	--	--	--	F-box domain	--	protein binding	--	-1.8547	0.00043558	0.028518
Cluster-6604.34563	PREDICTED: basic 7S globulin 2-like [Nelumbo nucifera]	--	Probable aspartic proteinase GIP2 OS=Nicotiana benthamiana OX=4100 GN=GIP2 PE=1 SV=1	--	--	--	--	-1.8496	1.5e-15	5.43e-12
Cluster-6604.6153	PREDICTED: blue copper protein-like [Juglans regia]	--	Blue copper protein OS=Pisum sativum OX=3888 PE=2 SV=1	Scorpion calcine family//Plastocyanin-like domain	pathogenesis//transport//obsolete electron transport	electron transfer activity//calcium channel inhibitor activity	extracellular region	-1.8482	0.00038654	0.026052
Cluster-6604.48707	--	--	--	Replication regulatory protein RepB	plasmid maintenance	--	--	-1.8465	1.25e-05	0.0017668
Cluster-6604.63703	Transposon Ty3-I Gag-Pol polyprotein [Vitis vinifera]	PREDICTED: Theobroma cacao receptor-like protein 12 (LOC18594342), mRNA	Transposon Tf2-11 polyprotein OS=Schizosaccharomyces pombe (strain 972 / ATCC 24843) OX=284812 GN=Tf2-11 PE=3 SV=1	--	--	--	--	-1.8444	5.94e-05	0.0063498
Cluster-6604.44540	--	--	--	--	--	--	--	-1.8322	0.00053032	0.032917
Cluster-6604.7777	PREDICTED: zinc finger protein CONSTANS-LIKE 16-like [Nelumbo nucifera]	PREDICTED: Abrus precatorius zinc finger protein CONSTANS-LIKE 16-like (LOC113854636), transcript variant X1, mRNA	Zinc finger protein CONSTANS-LIKE 16 OS=Arabidopsis thaliana OX=3702 GN=COL16 PE=1 SV=2	B-box zinc finger//CCT motif//Putative GTPase activating protein for Arf	--	GTPase activator activity//zinc ion binding//protein binding	--	-1.8269	0.00033008	0.023084
Cluster-6604.59476	PREDICTED: ATP-dependent DNA helicase homolog RECG, chloroplastic [Nelumbo nucifera]	--	--	--	--	--	--	-1.8252	0.00080327	0.043952
Cluster-6604.40337	--	--	--	--	--	--	--	-1.8229	1.14e-06	0.00025012
Cluster-6604.59206	PREDICTED: allantoinase [Ipomoea nil]	PREDICTED: Papaver somniferum allantoinase (LOC113306645), mRNA	Allantoinase OS=Arabidopsis thaliana OX=3702 GN=ALN PE=1 SV=1	RED-like protein N-terminal region	--	--	nucleus	-1.8192	3.5e-10	2.34e-07
Cluster-6604.74664	--	--	--	--	--	--	--	-1.8157	4.34e-07	0.00011446
Cluster-6604.71342	--	--	--	--	--	--	--	-1.8087	0.00069963	0.040096
Cluster-6604.53428	--	--	--	--	--	--	--	-1.8064	8.56e-06	0.001301
Cluster-6604.69382	--	--	--	--	--	--	--	-1.7996	0.00024117	0.018372
Cluster-6604.47618	--	--	--	--	--	--	--	-1.7992	7.53e-05	0.0075693
Cluster-6604.14371	chaperone protein dnaJ 20, chloroplastic-like [Hevea brasiliensis]	--	--	--	--	--	--	-1.7983	3.42e-06	0.00061111
Cluster-6604.48053	--	--	--	--	--	--	--	-1.7973	0.00033012	0.023084
Cluster-6604.45505	hypothetical protein AALP_AA1G239700 [Arabis alpina]	--	Retrovirus-related Pol polyprotein from transposon opus OS=Drosophila melanogaster OX=7227 GN=pol PE=4 SV=1	--	--	--	--	-1.7953	0.00093777	0.048921
Cluster-6604.11153	--	--	--	--	--	--	--	-1.7948	0.00081522	0.044385
Cluster-50777.0	hypothetical protein CUMW_163220 [Citrus unshiu]	PREDICTED: Citrus sinensis chlorophyll a-b binding protein P4, chloroplastic (LOC102630539), mRNA	Chlorophyll a-b binding protein 4, chloroplastic OS=Arabidopsis thaliana OX=3702 GN=LHCA4 PE=1 SV=1	--	--	--	--	-1.7921	2.15e-05	0.0027877
Cluster-6604.58389	hypothetical protein VIGAN_02004300 [Vigna angularis var. angularis]	PREDICTED: Papaver somniferum myb-related protein 308-like (LOC113290861), mRNA	Myb-related protein 308 OS=Antirrhinum majus OX=4151 GN=MYB308 PE=2 SV=1	SLIDE	chromatin remodeling	hydrolase activity, acting on acid anhydrides, in phosphorus-containing anhydrides//ATP binding//nucleic acid binding	nucleus	-1.7918	9.28e-05	0.008882
Cluster-6604.86122	laccase-11-like [Durio zibethinus]	PREDICTED: Nelumbo nucifera laccase-11-like (LOC104595659), mRNA	Laccase-11 OS=Arabidopsis thaliana OX=3702 GN=LAC11 PE=2 SV=1	Multicopper oxidase//PetN//Archaeal flagella protein//Multicopper oxidase//Multicopper oxidase	oxidation-reduction process//obsolete electron transport//cytochrome complex assembly//archaeal or bacterial-type flagellum-dependent cell motility	copper ion binding//electron transporter, transferring electrons within cytochrome b6/f complex of photosystem II activity//oxidoreductase activity	cytochrome b6f complex	-1.7918	0.0002702	0.019867
Cluster-6604.39854	--	--	--	--	--	--	--	-1.791	0.00026509	0.019573
Cluster-6604.59290	Auxin-induced protein [Macleaya cordata]	--	Auxin-responsive protein SAUR20 OS=Arabidopsis thaliana OX=3702 GN=SAUR20 PE=2 SV=1	Auxin responsive protein	response to auxin	--	--	-1.7861	2.91e-06	0.00053468
Cluster-6604.46293	hypothetical protein AQUCO_00900359v1, partial [Aquilegia coerulea]	PREDICTED: Eutrema salsugineum berberine bridge enzyme-like 26 (LOC18016189), mRNA	Berberine bridge enzyme-like 15 OS=Arabidopsis thaliana OX=3702 GN=MEE23 PE=1 SV=1	Berberine and berberine like//FAD binding domain//KaiB domain	rhythmic process//oxidation-reduction process	oxidoreductase activity//flavin adenine dinucleotide binding	--	-1.7855	0.00023505	0.018094
Cluster-6604.22789	--	--	--	Late nodulin protein	nodule morphogenesis	metal ion binding	--	-1.7848	1.83e-08	7.08e-06
Cluster-6604.69768	PREDICTED: transcription factor TCP15-like isoform X1 [Nelumbo nucifera]	--	Transcription factor TCP14 OS=Arabidopsis thaliana OX=3702 GN=TCP14 PE=1 SV=1	ATP1G1/PLM/MAT8 family	regulation of ion transport	ion channel regulator activity	membrane	-1.7827	1.57e-06	0.00032382
Cluster-6604.70944	--	--	--	Apx/Shroom domain ASD1	--	actin filament binding	--	-1.7743	0.00013415	0.011922
Cluster-6604.62928	--	--	--	--	--	--	--	-1.7742	1.53e-06	0.00031722
Cluster-6604.27118	hypothetical protein AQUCO_02400149v1 [Aquilegia coerulea]	PREDICTED: Camelina sativa AAA-ATPase At1g43910-like (LOC104748583), mRNA	Protein HYPER-SENSITIVITY-RELATED 4 OS=Arabidopsis thaliana OX=3702 GN=HSR4 PE=2 SV=1	ATPase family associated with various cellular activities (AAA)//AAA domain (dynein-related subfamily)//AAA domain, putative AbiEii toxin, Type IV TA system//RNA helicase//Holliday junction DNA helicase RuvB P-loop domain	DNA recombination//DNA repair	ATPase activity//four-way junction helicase activity//RNA helicase activity//RNA binding//ATP binding	replication fork//Holliday junction helicase complex	-1.774	2.36e-11	2.29e-08
Cluster-6604.68170	--	--	--	--	--	--	--	-1.7706	0.00034701	0.023975
Cluster-6604.7819	--	--	--	Chromatin protein Cren7//Protein of unknown function, DUF617	hydrotropism	double-stranded DNA binding	cytoplasm	-1.769	0.00017241	0.014423
Cluster-6604.46912	--	--	--	Heat shock factor binding protein 1	--	transcription corepressor activity	transcription regulator complex	-1.7653	9.65e-07	0.00021836
Cluster-6604.8036	Chlorophyll A-B binding protein [Macleaya cordata]	PREDICTED: Prunus persica chlorophyll a-b binding protein 151, chloroplastic (LOC18784145), mRNA	Chlorophyll a-b binding protein 37, chloroplastic OS=Petunia sp. OX=4104 GN=CAB37 PE=3 SV=1	--	--	--	--	-1.7617	1.06e-08	4.53e-06
Cluster-6604.49309	--	--	--	--	--	--	--	-1.7582	5.7e-07	0.00014443
Cluster-6604.61952	putative LRR receptor-like serine/threonine-protein kinase [Vitis vinifera]	PREDICTED: Capsicum annuum putative receptor-like protein kinase At3g47110 (LOC107875478), mRNA	Putative receptor-like protein kinase At3g47110 OS=Arabidopsis thaliana OX=3702 GN=At3g47110 PE=3 SV=1	Protein tyrosine and serine/threonine kinase//Leucine Rich repeat//Leucine Rich Repeat//Protein kinase domain//D-ala D-ala ligase C-terminus//Leucine rich repeat	peptidoglycan biosynthetic process//D-alanine metabolic process//protein phosphorylation	protein binding//ATP binding//D-alanine-D-alanine ligase activity//protein kinase activity	--	-1.7571	0.00013523	0.011988
Cluster-6604.81873	FAR1 DNA binding domain [Macleaya cordata]	PREDICTED: Olea europaea var. sylvestris protein FAR1-RELATED SEQUENCE 1-like (LOC111369035), mRNA	Protein FAR-RED IMPAIRED RESPONSE 1 OS=Arabidopsis thaliana OX=3702 GN=FAR1 PE=1 SV=1	2OG-Fe(II) oxygenase superfamily//Transposase, Mutator family//SWIM zinc finger	transposition, DNA-mediated//oxidation-reduction process	oxidoreductase activity//DNA binding//transposase activity//zinc ion binding	--	-1.7546	8.19e-07	0.00019322
Cluster-6604.38703	Transcription factor bHLH120 [Vitis vinifera]	--	Transcription factor bHLH55 OS=Arabidopsis thaliana OX=3702 GN=BHLH55 PE=2 SV=1	GrpE//Agouti protein//Helix-loop-helix DNA-binding domain	hormone-mediated signaling pathway//protein folding	protein dimerization activity//chaperone binding//adenyl-nucleotide exchange factor activity//protein homodimerization activity	extracellular region	-1.7545	8.9e-07	0.00020514
Cluster-6604.6988	RHO-related protein from plants 10 isoform 1 [Theobroma cacao]	PREDICTED: Eucalyptus grandis rac-like GTP-binding protein RAC2 (LOC104424972), mRNA	Rac-like GTP-binding protein RAC2 OS=Lotus japonicus OX=34305 GN=RAC2 PE=2 SV=1	ADP-ribosylation factor family//Ras family	--	GTPase activity//GTP binding	--	-1.7545	3.16e-06	0.00057378
Cluster-6604.55077	--	--	--	Late cornified envelope	epidermis development	--	--	-1.7538	2.44e-05	0.0031115
Cluster-6604.48534	--	--	--	--	--	--	--	-1.7518	0.00044189	0.028845
Cluster-6604.22372	--	--	--	--	--	--	--	-1.7502	0.0003923	0.026231
Cluster-6604.78536	uncharacterized protein LOC113333294 isoform X2 [Papaver somniferum]	PREDICTED: Morus notabilis uncharacterized LOC21387641 (LOC21387641), mRNA	--	--	--	--	--	-1.7459	0.00026458	0.019562
Cluster-6604.55411	--	--	--	--	--	--	--	-1.7439	1.33e-09	7.47e-07
Cluster-6604.87482	PREDICTED: omega-hydroxypalmitate O-feruloyl transferase [Nicotiana sylvestris]	PREDICTED: Cucurbita pepo subsp. pepo U6 spliceosomal RNA (LOC111810951), ncRNA	Fatty alcohol:caffeoyl-CoA acyltransferase OS=Arabidopsis thaliana OX=3702 GN=FACT PE=2 SV=1	Transferase family	--	transferase activity, transferring acyl groups other than amino-acyl groups	--	-1.7424	0.00086526	0.046261
Cluster-6604.53443	--	--	--	--	--	--	--	-1.7396	0.00055274	0.033871
Cluster-6604.22515	--	--	--	--	--	--	--	-1.7393	1.19e-06	0.00025789
Cluster-6604.11333	putative polyprotein [Cinnamomum micranthum f. kanehirae]	Theobroma cacao genome assembly, chromosome: IX	Retrovirus-related Pol polyprotein from transposon RE1 OS=Arabidopsis thaliana OX=3702 GN=RE1 PE=2 SV=1	CUT domain//Integrase core domain	DNA integration	DNA binding	--	-1.7324	0.00015342	0.013269
Cluster-6604.53575	--	--	--	--	--	--	--	-1.7305	6.5e-05	0.006795
Cluster-6604.49617	auxin-repressed 12.5 kDa protein-like isoform X2 [Durio zibethinus]	--	Auxin-repressed 12.5 kDa protein OS=Fragaria ananassa OX=3747 PE=2 SV=1	--	--	--	--	-1.7277	7.86e-06	0.0012091
Cluster-6604.66525	--	--	--	PLAC (protease and lacunin) domain//Archaeal flagella protein	archaeal or bacterial-type flagellum-dependent cell motility	peptidase activity	--	-1.7275	0.0007875	0.043413
Cluster-6604.28960	PREDICTED: protein SRC2 homolog [Nelumbo nucifera]	--	Protein SRC2 OS=Glycine max OX=3847 GN=SRC2 PE=2 SV=1	Cation transport protein	cation transport//transmembrane transport	cation transmembrane transporter activity	--	-1.7272	2.47e-05	0.0031357
Cluster-6604.65852	putative RNA-directed DNA polymerase [Rosa chinensis]	PREDICTED: Lactuca sativa uncharacterized mitochondrial protein AtMg00810-like (LOC111912211), mRNA	Retrovirus-related Pol polyprotein from transposon RE1 OS=Arabidopsis thaliana OX=3702 GN=RE1 PE=2 SV=1	--	--	--	--	-1.7214	0.00017998	0.014887
Cluster-6604.50234	--	--	--	--	--	--	--	-1.7209	1.09e-05	0.0015836
Cluster-6604.64320	hypothetical protein AQUCO_00400476v1 [Aquilegia coerulea]	Arabidopsis thaliana spermidine disinapoyl acyltransferase (SDT), partial mRNA	Spermidine sinapoyl-CoA acyltransferase OS=Arabidopsis thaliana OX=3702 GN=SDT PE=1 SV=1	Transferase family	--	transferase activity, transferring acyl groups other than amino-acyl groups	--	-1.7196	3.36e-06	0.00060334
Cluster-6604.43268	--	--	--	--	--	--	--	-1.7163	0.00064189	0.037532
Cluster-6604.54096	Peptidase A1 [Macleaya cordata]	PREDICTED: Ziziphus jujuba aspartyl protease family protein At5g10770-like (LOC107406277), mRNA	Aspartyl protease family protein At5g10770 OS=Arabidopsis thaliana OX=3702 GN=At5g10770 PE=2 SV=1	Shikimate dehydrogenase substrate binding domain//Phospholipase A1//phosphoenolpyruvate-dependent sugar phosphotransferase system, EIIA 1	L-phenylalanine biosynthetic process//phosphoenolpyruvate-dependent sugar phosphotransferase system//oxidation-reduction process//tryptophan biosynthetic process//phospholipid catabolic process//lipid metabolic process//tyrosine biosynthetic process	shikimate 3-dehydrogenase (NADP+) activity//phospholipase activity	membrane	-1.7122	1.46e-07	4.41e-05
Cluster-6604.44887	LOW QUALITY PROTEIN: uncharacterized protein LOC109845793 [Asparagus officinalis]	--	--	--	--	--	--	-1.7094	1.28e-08	5.26e-06
Cluster-6604.79991	hypothetical protein AQUCO_01700360v1 [Aquilegia coerulea]	--	Protein DMP2 OS=Arabidopsis thaliana OX=3702 GN=DMP2 PE=2 SV=1	--	--	--	--	-1.708	2.46e-05	0.003124
Cluster-6604.86380	hypothetical protein AQUCO_01900201v1 [Aquilegia coerulea]	--	--	--	--	--	--	-1.7073	5.33e-05	0.0058059
Cluster-6604.26621	heme-binding-like protein At3g10130, chloroplastic isoform X1 [Ananas comosus]	--	Heme-binding-like protein At3g10130, chloroplastic OS=Arabidopsis thaliana OX=3702 GN=At3g10130 PE=1 SV=1	--	--	--	--	-1.706	0.00041845	0.027643
Cluster-6604.47713	--	--	--	--	--	--	--	-1.7059	1e-08	4.33e-06
Cluster-6604.31898	--	--	--	--	--	--	--	-1.7053	3.28e-06	0.00059234
Cluster-6604.50387	--	--	--	NB-ARC domain	--	ADP binding	--	-1.7026	0.00046535	0.029932
Cluster-6604.42564	Ribonuclease H domain [Macleaya cordata]	--	--	RNase H//Reverse transcriptase-like//Methyltransferase small domain N-terminal	RNA processing//regulation of RNA metabolic process//rRNA modification//rRNA processing	rRNA (guanine-N2-)-methyltransferase activity//RNA-DNA hybrid ribonuclease activity//nucleic acid binding	--	-1.7024	5.34e-06	0.0008795
Cluster-6604.66108	--	--	--	Ribosomal protein S26e	translation//ribosome biogenesis	structural constituent of ribosome	ribosome	-1.6964	0.00034217	0.023752
Cluster-6604.31666	uncharacterized protein LOC113324704 [Papaver somniferum]	--	--	--	--	--	--	-1.6922	9.4e-08	2.94e-05
Cluster-6604.46028	--	--	--	GRB2-binding adapter (GAPT)//Photosystem I reaction centre subunit VIII	photosynthesis	--	integral component of membrane//photosystem I	-1.692	8.48e-07	0.0001978
Cluster-6604.42742	superoxide dismutase [Cu-Zn] [Phoenix dactylifera]	Knorringia sibirica Cu/Zn superoxide dismutase mRNA, partial cds	Superoxide dismutase [Cu-Zn] OS=Carica papaya OX=3649 GN=SODCC PE=2 SV=1	Copper/zinc superoxide dismutase (SODC)//Phosphatidate cytidylyltransferase, mitochondrial	phospholipid biosynthetic process//superoxide metabolic process//cardiolipin biosynthetic process//glycerolipid metabolic process	phosphatidate cytidylyltransferase activity//metal ion binding	--	-1.6919	2.6e-05	0.0032664
Cluster-6604.45106	UDP-glucuronosyl/UDP-glucosyltransferase [Macleaya cordata]	Phytolacca americana PaGT3 mRNA for glucosyltransferase, complete cds &amp;&amp; AB368372.1 Phytolacca americana PaGT3 mRNA for glucosyltransferase, complete cds	Scopoletin glucosyltransferase OS=Nicotiana tabacum OX=4097 GN=TOGT1 PE=1 SV=1	UDP-glucoronosyl and UDP-glucosyl transferase	--	transferase activity, transferring hexosyl groups	--	-1.6887	4.85e-07	0.0001255
Cluster-6604.81694	hypothetical protein AQUCO_00201318v1 [Aquilegia coerulea]	--	Purple acid phosphatase 17 OS=Arabidopsis thaliana OX=3702 GN=PAP17 PE=2 SV=1	SART-1 family//TRADD, N-terminal domain	mRNA splicing, via spliceosome//positive regulation of I-kappaB kinase/NF-kappaB signaling	protein binding	--	-1.6825	1.83e-07	5.35e-05
Cluster-6604.58796	--	--	--	Sensor protein DegS	signal transduction	kinase activity	--	-1.6812	7.29e-05	0.0074001
Cluster-6604.25279	--	--	--	--	--	--	--	-1.6775	0.00034553	0.023888
Cluster-6604.7926	hypothetical protein AQUCO_03600051v1 [Aquilegia coerulea]	Populus trichocarpa clone Pop1-56J5, complete sequence	NAC domain-containing protein 73 OS=Arabidopsis thaliana OX=3702 GN=NAC073 PE=2 SV=1	No apical meristem (NAM) protein//zinc-ribbon//Hydrogenase/urease nickel incorporation, metallochaperone, hypA	regulation of transcription, DNA-templated//protein maturation	nickel cation binding//DNA binding//ubiquitin protein ligase activity	--	-1.6741	0.00023854	0.018222
Cluster-6604.50559	PREDICTED: organ-specific protein P4-like [Nicotiana sylvestris]	--	--	--	--	--	--	-1.673	1.03e-10	8.22e-08
Cluster-6604.80045	hypothetical protein AQUCO_00300109v1 [Aquilegia coerulea]	PREDICTED: Jatropha curcas uncharacterized LOC105647439 (LOC105647439), mRNA	--	--	--	--	--	-1.6723	3.7e-06	0.00065334
Cluster-6604.85708	--	--	--	--	--	--	--	-1.6698	0.00079552	0.043702
Cluster-6604.50209	hypothetical protein AQUCO_01200117v1 [Aquilegia coerulea]	PREDICTED: Populus euphratica beta-glucosidase 47-like (LOC105134837), mRNA	Beta-glucosidase 45 OS=Arabidopsis thaliana OX=3702 GN=BGLU45 PE=1 SV=1	Glycosyl hydrolase family 1	carbohydrate metabolic process	hydrolase activity, hydrolyzing O-glycosyl compounds	--	-1.6691	2.83e-05	0.0035066
Cluster-6604.85246	hypothetical protein AQUCO_06100026v1 [Aquilegia coerulea]	--	Receptor-like protein EIX2 OS=Solanum lycopersicum OX=4081 GN=EIX2 PE=1 SV=2	Leucine Rich Repeat//Leucine Rich repeat//Leucine rich repeat	--	protein binding	--	-1.6571	1.81e-06	0.00036569
Cluster-6604.50192	--	--	--	--	--	--	--	-1.6535	5.85e-06	0.00094755
Cluster-6604.27051	Brassinosteroid LRR receptor kinase BRL2 [Vitis vinifera]	Triticum sp. (pAWJL3) leucine rich repeat region mRNA	Receptor-like protein EIX1 OS=Solanum lycopersicum OX=4081 GN=EIX1 PE=2 SV=2	Leucine Rich repeat//Leucine Rich Repeat//Leucine rich repeat	--	protein binding	--	-1.6526	1.58e-06	0.00032487
Cluster-6604.76849	--	--	--	ATP synthase protein 8	ATP synthesis coupled proton transport	proton transmembrane transporter activity	mitochondrial proton-transporting ATP synthase complex, coupling factor F(o)	-1.6518	6.18e-05	0.006526
Cluster-6604.81977	hypothetical protein GOBAR_AA09228 [Gossypium barbadense]	PREDICTED: Hevea brasiliensis 14 kDa proline-rich protein DC2.15-like (LOC110650355), mRNA	14 kDa proline-rich protein DC2.15 OS=Daucus carota OX=4039 PE=2 SV=1	Signaling lymphocytic activation molecule (SLAM) protein	lymphocyte activation	signaling receptor activity	cell surface//integral component of membrane	-1.6515	1.01e-05	0.001489
Cluster-6604.85292	--	--	--	--	--	--	--	-1.6506	2.97e-05	0.0036428
Cluster-6604.7366	hypothetical protein AQUCO_02600286v1 [Aquilegia coerulea]	PREDICTED: Solanum tuberosum 3-ketoacyl-CoA synthase 6 (CER6), mRNA	3-ketoacyl-CoA synthase 6 OS=Arabidopsis thaliana OX=3702 GN=CUT1 PE=1 SV=1	FAE1/Type III polyketide synthase-like protein//3-Oxoacyl-[acyl-carrier-protein (ACP)] synthase III	fatty acid biosynthetic process//obsolete acyl-carrier-protein biosynthetic process	3-oxoacyl-[acyl-carrier-protein] synthase activity//transferase activity, transferring acyl groups other than amino-acyl groups	fatty acid synthase complex//membrane	-1.6505	5.99e-07	0.00015022
Cluster-6604.69024	--	--	--	--	--	--	--	-1.6447	0.00049307	0.031312
Cluster-6604.86724	hypothetical protein AQUCO_01500020v1 [Aquilegia coerulea]	PREDICTED: Capsicum annuum caffeoyl-CoA O-methyltransferase (LOC107860278), transcript variant X1, mRNA	Caffeoyl-CoA O-methyltransferase OS=Solanum tuberosum OX=4113 GN=CCOAOMT PE=2 SV=1	O-methyltransferase	--	O-methyltransferase activity	--	-1.6414	0.00059696	0.035639
Cluster-6604.14679	Myc-type [Macleaya cordata]	--	Transcription factor bHLH120 OS=Arabidopsis thaliana OX=3702 GN=BHLH120 PE=2 SV=2	Helix-loop-helix DNA-binding domain	--	protein dimerization activity	--	-1.6411	0.00018514	0.015256
Cluster-6604.64888	hypothetical protein AQUCO_04300074v1 [Aquilegia coerulea]	--	--	PRD1 phage membrane DNA delivery	--	--	viral inner membrane	-1.6392	4.75e-05	0.0053277
Cluster-6604.86375	EG45-like domain containing protein 2 [Vitis vinifera]	PREDICTED: Abrus precatorius EG45-like domain containing protein (LOC113864984), mRNA	EG45-like domain containing protein OS=Citrus jambhiri OX=64884 GN=CjBAp12 PE=1 SV=1	--	--	--	--	-1.6385	3.1e-05	0.0037677
Cluster-6604.40351	ornithine decarboxylase [Lotus japonicus]	--	Ornithine decarboxylase OS=Datura stramonium OX=4076 PE=2 SV=1	Pyridoxal-dependent decarboxylase, pyridoxal binding domain	--	catalytic activity	--	-1.6342	8.58e-05	0.0083627
Cluster-6604.25467	cytochrome P450 [Sinopodophyllum hexandrum]	Sinopodophyllum hexandrum cytochrome P450 (CYP5) mRNA, complete cds	Iridoid oxidase OS=Catharanthus roseus OX=4058 GN=IO PE=1 SV=1	Cytochrome P450	oxidation-reduction process	oxidoreductase activity, acting on paired donors, with incorporation or reduction of molecular oxygen//heme binding//iron ion binding	--	-1.634	7.31e-05	0.0074015
Cluster-6604.24245	uncharacterized protein LOC113293240 [Papaver somniferum]	--	--	--	--	--	--	-1.6334	9.02e-05	0.0086755
Cluster-6604.47487	--	--	--	--	--	--	--	-1.63	3.33e-09	1.66e-06
Cluster-6604.44407	--	--	--	--	--	--	--	-1.6267	0.00068649	0.039634
Cluster-6604.71693	Protein of unknown function DUF868 [Macleaya cordata]	PREDICTED: Medicago truncatula uncharacterized LOC11408956 (LOC11408956), mRNA	--	Protein of unknown function (DUF3767)//Sid-5 family	mitochondrial cytochrome c oxidase assembly//RNA interference//RNA transport	--	mitochondrial inner membrane//late endosome	-1.6258	3.97e-05	0.0046277
Cluster-6604.54898	--	--	--	--	--	--	--	-1.6251	0.00069722	0.040022
Cluster-6604.8106	PREDICTED: photosystem I reaction center subunit IV, chloroplastic [Nelumbo nucifera]	PREDICTED: Nelumbo nucifera photosystem I reaction center subunit IV, chloroplastic (LOC104587643), mRNA	Photosystem I reaction center subunit IV, chloroplastic OS=Spinacia oleracea OX=3562 GN=PSAE-1 PE=1 SV=1	Photosystem I reaction centre subunit IV / PsaE	photosynthesis	--	photosystem I//photosystem I reaction center	-1.621	2.64e-07	7.23e-05
Cluster-6604.41357	--	--	--	--	--	--	--	-1.6148	0.00084973	0.045765
Cluster-6604.13574	--	--	--	BAH domain	--	chromatin binding	chromatin	-1.6105	0.00014794	0.012937
Cluster-6604.21044	--	--	--	Hydrolytic ATP binding site of dynein motor region//Nucleoside transporter	nucleoside transport//nucleoside transmembrane transport	ATP binding//nucleoside transmembrane transporter activity	integral component of membrane	-1.6078	0.00057329	0.034837
Cluster-6604.31897	--	--	--	--	--	--	--	-1.6076	6.99e-05	0.0071952
Cluster-6604.34707	--	--	--	--	--	--	--	-1.6073	0.00057544	0.0349
Cluster-6604.41477	--	--	--	--	--	--	--	-1.6033	0.00034968	0.0241
Cluster-6604.14543	hypothetical protein AQUCO_03500101v1 [Aquilegia coerulea]	--	--	Sugar (and other) transporter//Major Facilitator Superfamily	transmembrane transport	transmembrane transporter activity	integral component of membrane	-1.6013	1.24e-05	0.0017631
Cluster-6604.7210	Inositol-pentakisphosphate 2-kinase [Macleaya cordata]	--	Inositol-pentakisphosphate 2-kinase IPK1 OS=Oryza sativa subsp. japonica OX=39947 GN=IPK1 PE=2 SV=1	Inositol-pentakisphosphate 2-kinase	--	inositol pentakisphosphate 2-kinase activity//ATP binding	--	-1.6007	1.89e-05	0.002496
Cluster-6604.22709	--	--	--	--	--	--	--	-1.5994	1.43e-05	0.0019838
Cluster-6604.30453	--	--	--	--	--	--	--	-1.5979	2.07e-08	7.88e-06
Cluster-6604.39092	--	--	--	BmTXKS1/BmP02 toxin family	transport//pathogenesis	ion channel inhibitor activity	extracellular region	-1.5972	0.00072312	0.040995
Cluster-6604.68139	--	--	--	--	--	--	--	-1.5953	0.00083609	0.045207
Cluster-6604.57594	hypothetical protein AQUCO_00100221v1 [Aquilegia coerulea]	--	--	--	--	--	--	-1.5864	3.54e-06	0.00063029
Cluster-6604.50750	xyloglucan endotransglucosylase/hydrolase protein 9-like [Momordica charantia]	PREDICTED: Cicer arietinum xyloglucan endotransglucosylase/hydrolase protein 9-like (LOC101509332), mRNA	Xyloglucan endotransglucosylase/hydrolase protein 9 OS=Arabidopsis thaliana OX=3702 GN=XTH9 PE=2 SV=2	Xyloglucan endo-transglycosylase (XET) C-terminus//Glycosyl hydrolases family 16	carbohydrate metabolic process//cellular glucan metabolic process	hydrolase activity, hydrolyzing O-glycosyl compounds//xyloglucan:xyloglucosyl transferase activity	apoplast//cell wall	-1.5801	9.72e-05	0.009215
Cluster-6604.54609	--	--	--	--	--	--	--	-1.5763	0.00093934	0.048937
Cluster-6604.86408	Protein of unknown function DUF4228 [Macleaya cordata]	--	--	--	--	--	--	-1.5762	0.00066982	0.038875
Cluster-6604.55197	Alcohol dehydrogenase, putative [Ricinus communis]	--	CYP enzymes assisting alcohol dehydrogenase OS=Catharanthus roseus OX=4058 GN=CYPADH PE=1 SV=1	D-isomer specific 2-hydroxyacid dehydrogenase, NAD binding domain//TrkA-N domain//Alcohol dehydrogenase GroES-like domain//Zinc-binding dehydrogenase//UDP-glucose/GDP-mannose dehydrogenase family, NAD binding domain	potassium ion transport//oxidation-reduction process	NAD binding//oxidoreductase activity, acting on the CH-OH group of donors, NAD or NADP as acceptor	--	-1.5724	1.46e-05	0.0020097
Cluster-6604.83004	3-ketoacyl-CoA synthase 4-like [Carica papaya]	Eranthis hyemalis 3-ketoacyl-CoA synthase mRNA, complete cds	3-ketoacyl-CoA synthase 4 OS=Arabidopsis thaliana OX=3702 GN=KCS4 PE=2 SV=1	FAE1/Type III polyketide synthase-like protein//3-Oxoacyl-[acyl-carrier-protein (ACP)] synthase III	obsolete acyl-carrier-protein biosynthetic process//fatty acid biosynthetic process	3-oxoacyl-[acyl-carrier-protein] synthase activity//transferase activity, transferring acyl groups other than amino-acyl groups	membrane//fatty acid synthase complex	-1.5718	5.51e-05	0.0059659
Cluster-6604.17319	gamma-glutamyl peptidase 5-like [Durio zibethinus]	PREDICTED: Citrus sinensis gamma-glutamyl peptidase 5-like (LOC102629214), mRNA	Gamma-glutamyl peptidase 5 OS=Arabidopsis thaliana OX=3702 GN=GGP5 PE=2 SV=1	Peptidase C26//CobB/CobQ-like glutamine amidotransferase domain	cobalamin biosynthetic process	hydrolase activity//catalytic activity	--	-1.5704	7.09e-05	0.0072742
Cluster-6604.28592	--	--	--	--	--	--	--	-1.5694	1.15e-05	0.0016614
Cluster-6604.8048	Lipase [Trema orientale]	PREDICTED: Ricinus communis GDSL esterase/lipase At3g27950 (LOC8269297), transcript variant X3, mRNA	GDSL esterase/lipase At3g27950 OS=Arabidopsis thaliana OX=3702 GN=At3g27950 PE=2 SV=1	RNA polymerase Rpb2, domain 6//Cytochrome B6-F complex subunit 5//Cysteine dioxygenase type I//GDSL-like Lipase/Acylhydrolase	pyrimidine nucleobase metabolic process//transcription, DNA-templated//purine nucleobase metabolic process//oxidation-reduction process	hydrolase activity, acting on ester bonds//DNA binding//DNA-directed 5'-3' RNA polymerase activity//oxidoreductase activity, acting on single donors with incorporation of molecular oxygen, incorporation of two atoms of oxygen//iron ion binding	cytochrome b6f complex//nucleolus	-1.5664	4.83e-05	0.005381
Cluster-6604.17649	--	--	--	--	--	--	--	-1.5652	6.14e-05	0.0064987
Cluster-6604.7406	--	--	--	--	--	--	--	-1.5617	1.4e-06	0.00029305
Cluster-6604.42541	--	--	--	--	--	--	--	-1.561	0.00059289	0.035556
Cluster-6604.24236	hypothetical protein AQUCO_03600027v1 [Aquilegia coerulea]	PREDICTED: Hevea brasiliensis ABC transporter B family member 11-like (LOC110661723), mRNA	ABC transporter B family member 21 OS=Arabidopsis thaliana OX=3702 GN=ABCB21 PE=1 SV=2	DsrH like protein//ABC transporter//ATPase family associated with various cellular activities (AAA)	tRNA wobble position uridine thiolation	ATPase activity//ATP binding	cytoplasm	-1.5588	0.00041381	0.027419
Cluster-6604.8117	Aluminum-activated malate transporter [Macleaya cordata]	PREDICTED: Papaver somniferum aluminum-activated malate transporter 8-like (LOC113350126), mRNA	Aluminum-activated malate transporter 14 OS=Arabidopsis thaliana OX=3702 GN=ALMT14 PE=2 SV=1	Aluminium activated malate transporter//Macrophage colony stimulating factor-1 (CSF-1)	cell population proliferation//signal transduction//malate transport//growth	cytokine activity//growth factor activity	integral component of membrane	-1.5564	4.1e-06	0.00071224
Cluster-6604.42708	hypothetical protein BVC80_1833g148 [Macleaya cordata]	--	Late embryogenesis abundant protein At5g17165 OS=Arabidopsis thaliana OX=3702 GN=At5g17165 PE=3 SV=1	--	--	--	--	-1.5552	0.00020873	0.016711
Cluster-6604.87312	--	--	--	--	--	--	--	-1.5551	0.00053879	0.033236
Cluster-6604.15130	--	--	--	--	--	--	--	-1.5502	0.00080253	0.043952
Cluster-6604.57698	Beta-glucosidase 17 isoform 1 [Theobroma cacao]	PREDICTED: Camellia sinensis cyanogenic beta-glucosidase-like (LOC114272372), mRNA	Beta-glucosidase 10 OS=Oryza sativa subsp. japonica OX=39947 GN=BGLU10 PE=2 SV=1	Glycosyl hydrolase family 1	carbohydrate metabolic process	hydrolase activity, hydrolyzing O-glycosyl compounds	--	-1.5488	6.17e-09	2.89e-06
Cluster-6604.75942	--	--	--	--	--	--	--	-1.5422	0.00095692	0.049623
Cluster-6604.7880	hypothetical protein AQUCO_00400069v1 [Aquilegia coerulea]	PREDICTED: Eutrema salsugineum putative fatty acyl-CoA reductase 7 (LOC18018265), mRNA	Probable fatty acyl-CoA reductase 4 OS=Arabidopsis thaliana OX=3702 GN=FAR4 PE=1 SV=1	3-beta hydroxysteroid dehydrogenase/isomerase family//NAD dependent epimerase/dehydratase family	androgen metabolic process//steroid biosynthetic process//oxidation-reduction process//C21-steroid hormone metabolic process//estrogen metabolic process	catalytic activity//obsolete coenzyme binding//3-beta-hydroxy-delta5-steroid dehydrogenase activity//oxidoreductase activity, acting on the CH-OH group of donors, NAD or NADP as acceptor	--	-1.5421	1.42e-06	0.00029601
Cluster-6604.39640	--	--	--	--	--	--	--	-1.5412	4.5e-05	0.0051154
Cluster-6604.39118	--	--	--	--	--	--	--	-1.54	1.47e-05	0.0020258
Cluster-6604.65159	--	--	--	--	--	--	--	-1.5379	0.00033392	0.023291
Cluster-6604.72571	--	--	--	Cupiennin//Protein of unknown function (DUF1143)	defense response to bacterium	--	nucleus	-1.5365	0.00028473	0.020673
Cluster-6604.32529	--	--	--	--	--	--	--	-1.5331	0.00086226	0.046155
Cluster-6604.56995	Ribonuclease H domain [Macleaya cordata]	--	--	Pneumovirus attachment glycoprotein G//Cytoskeletal-regulatory complex EF hand	--	protein binding	virion membrane	-1.5317	4.65e-05	0.0052405
Cluster-6604.43110	PREDICTED: zeatin O-glucosyltransferase-like [Nelumbo nucifera]	Lupinus angustifolius cultivar Tanjil chromosome LG-08	Zeatin O-xylosyltransferase OS=Phaseolus vulgaris OX=3885 GN=ZOX1 PE=2 SV=1	Iron-containing alcohol dehydrogenase//UDP-glucoronosyl and UDP-glucosyl transferase//50S ribosome-binding GTPase	oxidation-reduction process	metal ion binding//GTP binding//transferase activity, transferring hexosyl groups//oxidoreductase activity	--	-1.5315	1.84e-07	5.35e-05
Cluster-6604.53548	uncharacterized protein LOC114283346 [Camellia sinensis]	--	--	Influenza RNA-dependent RNA polymerase subunit PA	viral RNA genome replication	RNA binding	--	-1.5306	5.3e-05	0.0057918
Cluster-6604.48548	--	--	--	--	--	--	--	-1.5293	7.46e-07	0.00017896
Cluster-6604.53223	--	--	--	--	--	--	--	-1.5214	6.72e-05	0.0069625
Cluster-6604.53360	--	--	--	--	--	--	--	-1.521	5.44e-05	0.0059055
Cluster-6604.86181	Glycoside hydrolase [Macleaya cordata]	PREDICTED: Hevea brasiliensis probable xyloglucan endotransglucosylase/hydrolase protein 32 (LOC110666258), mRNA	Probable xyloglucan endotransglucosylase/hydrolase protein 32 OS=Arabidopsis thaliana OX=3702 GN=XTH32 PE=2 SV=1	Xyloglucan endo-transglycosylase (XET) C-terminus//Copper type II ascorbate-dependent monooxygenase, N-terminal domain//Glycosyl hydrolases family 16	carbohydrate metabolic process//cellular glucan metabolic process//oxidation-reduction process	xyloglucan:xyloglucosyl transferase activity//oxidoreductase activity, acting on paired donors, with incorporation or reduction of molecular oxygen, reduced ascorbate as one donor, and incorporation of one atom of oxygen//hydrolase activity, hydrolyzing O-glycosyl compounds//copper ion binding//monooxygenase activity	cell wall//apoplast	-1.5207	1.84e-07	5.35e-05
Cluster-6604.44392	--	--	--	--	--	--	--	-1.5203	0.00071974	0.040887
Cluster-6604.40786	hypothetical protein AQUCO_00500177v1 [Aquilegia coerulea]	--	BTB/POZ domain-containing protein At3g56230 OS=Arabidopsis thaliana OX=3702 GN=At3g56230 PE=2 SV=1	BTB/POZ domain	--	protein binding	--	-1.5174	1.88e-05	0.0024898
Cluster-6604.43768	--	--	--	--	--	--	--	-1.5168	0.00010253	0.009617
Cluster-6604.12216	peptidyl-prolyl cis-trans isomerase CYP40 [Helianthus annuus]	PREDICTED: Nelumbo nucifera peptidyl-prolyl cis-trans isomerase CYP40 (LOC104605465), transcript variant X2, misc_RNA	Peptidyl-prolyl cis-trans isomerase CYP40 OS=Arabidopsis thaliana OX=3702 GN=CYP40 PE=2 SV=1	F-box domain	--	protein binding	--	-1.5166	0.00029888	0.021404
Cluster-6604.31370	--	PREDICTED: Vigna unguiculata uncharacterized LOC114177917 (LOC114177917), ncRNA	--	--	--	--	--	-1.5162	8.45e-07	0.00019753
Cluster-6604.30217	--	--	--	--	--	--	--	-1.5158	0.00077455	0.042828
Cluster-6604.2876	VQ motif-containing protein 1-like [Hevea brasiliensis]	--	--	--	--	--	--	-1.5073	0.0009318	0.048729
Cluster-6604.7949	hypothetical protein AQUCO_00300003v1 [Aquilegia coerulea]	PREDICTED: Olea europaea var. sylvestris aquaporin AQPAn.G-like (LOC111380632), mRNA	Probable aquaporin PIP2-6 OS=Oryza sativa subsp. japonica OX=39947 GN=PIP2-6 PE=2 SV=2	Ligand-gated ion channel//Major intrinsic protein	ion transport//transmembrane transport//transport	ligand-gated ion channel activity//channel activity	membrane	-1.5043	2.9e-05	0.0035749
Cluster-6604.61695	Pentatricopeptide repeat [Macleaya cordata]	--	--	--	--	--	--	-1.5041	4.05e-05	0.0047066
Cluster-6604.54902	--	--	--	CLN3 protein//Nucleoside-specific channel-forming protein, Tsx	--	--	cell outer membrane//membrane	-1.5027	0.00058201	0.035094
Cluster-6604.51384	--	--	--	Chordopoxvirus DNA-directed RNA polymerase 7 kDa polypeptide (RPO7)	purine nucleobase metabolic process//transcription, DNA-templated//pyrimidine nucleobase metabolic process	DNA binding//DNA-directed 5'-3' RNA polymerase activity	nucleolus	-1.5005	2.28e-06	0.00043785
Cluster-6604.35715	--	--	--	--	--	--	--	-1.4994	0.00069997	0.040096
Cluster-6604.55063	Cytochrome P450 71A1 [Morus notabilis]	--	Cytochrome P450 71AP13 OS=Prunus mume OX=102107 GN=CYP71AP13 PE=2 SV=1	Glycosyltransferase family 17//Cytochrome P450	protein N-linked glycosylation//oxidation-reduction process	oxidoreductase activity, acting on paired donors, with incorporation or reduction of molecular oxygen//beta-1,4-mannosylglycoprotein 4-beta-N-acetylglucosaminyltransferase activity//iron ion binding//heme binding	membrane	-1.4961	1.11e-05	0.0016068
Cluster-6604.44222	Peptidase S10 [Macleaya cordata]	--	Serine carboxypeptidase-like 34 OS=Arabidopsis thaliana OX=3702 GN=SCPL34 PE=2 SV=2	Serine carboxypeptidase	proteolysis	serine-type carboxypeptidase activity	--	-1.4947	1.29e-08	5.27e-06
Cluster-6604.86858	protein of unknown function DUF4283 [Macleaya cordata]	--	--	--	--	--	--	-1.4931	0.00051795	0.03246
Cluster-6604.83581	hypothetical protein CISIN_1g022031mg [Citrus sinensis]	PREDICTED: Jatropha curcas protein FIZZY-RELATED 2 (LOC105645903), mRNA	Protein FIZZY-RELATED 2 OS=Arabidopsis thaliana OX=3702 GN=FZR2 PE=1 SV=1	--	--	--	--	-1.4896	0.0002917	0.021026
Cluster-6604.49539	hypothetical protein AQUCO_00300301v1 [Aquilegia coerulea]	--	Diacylglycerol O-acyltransferase 3 OS=Arabidopsis thaliana OX=3702 GN=DGAT3 PE=1 SV=2	--	--	--	--	-1.4889	0.00020989	0.016743
Cluster-6604.86106	PREDICTED: uncharacterized protein LOC104592350 [Nelumbo nucifera]	PREDICTED: Hevea brasiliensis uncharacterized LOC110637325 (LOC110637325), mRNA	--	Cystatin domain//UTP15 C terminal	rRNA processing	cysteine-type endopeptidase inhibitor activity	nucleolus	-1.4871	0.00025319	0.01898
Cluster-6604.50672	--	--	--	--	--	--	--	-1.486	0.00025646	0.019126
Cluster-6604.20855	uncharacterized protein LOC110758292 [Prunus avium]	--	Retrovirus-related Pol polyprotein from transposon RE2 OS=Arabidopsis thaliana OX=3702 GN=RE2 PE=4 SV=1	Erythronolide synthase docking domain	--	transferase activity//obsolete cofactor binding	--	-1.4846	0.00072716	0.041192
Cluster-6604.7768	PREDICTED: ribulose bisphosphate carboxylase/oxygenase activase, chloroplastic isoform X1 [Nelumbo nucifera]	PREDICTED: Nelumbo nucifera ribulose bisphosphate carboxylase/oxygenase activase, chloroplastic-like (LOC104591115), transcript variant X2, mRNA	Ribulose bisphosphate carboxylase/oxygenase activase 2, chloroplastic OS=Larrea tridentata OX=66636 GN=RCA2 PE=2 SV=1	ATPase family associated with various cellular activities (AAA)//ssDNA binding protein//Torsin	DNA replication	single-stranded DNA binding//ATP binding	host cell nucleus	-1.4793	0.00021162	0.016805
Cluster-6604.34125	PREDICTED: far upstream element-binding protein 2 [Vitis vinifera]	--	Zinc finger CCCH domain-containing protein 61 OS=Arabidopsis thaliana OX=3702 GN=TZF5 PE=1 SV=1	--	--	--	--	-1.4786	0.00082768	0.044908
Cluster-6604.74893	--	PREDICTED: Gossypium arboreum uncharacterized LOC108470406 (LOC108470406), transcript variant X1, ncRNA	--	--	--	--	--	-1.4778	0.00058196	0.035094
Cluster-6604.55913	--	--	--	--	--	--	--	-1.4744	1.05e-06	0.00023638
Cluster-6604.35209	zinc finger MYM-type protein 1-like [Camellia sinensis]	--	--	--	--	--	--	-1.4718	4.47e-05	0.0050878
Cluster-6604.6799	PREDICTED: uncharacterized protein LOC104594367 [Nelumbo nucifera]	PREDICTED: Coffea eugenioides uncharacterized LOC113770963 (LOC113770963), mRNA	--	--	--	--	--	-1.4714	0.00020628	0.016576
Cluster-6604.47645	--	--	--	--	--	--	--	-1.47	0.00046173	0.029804
Cluster-6604.48406	hypothetical protein AQUCO_00201077v1 [Aquilegia coerulea]	--	--	--	--	--	--	-1.4645	7.18e-05	0.0073211
Cluster-6604.7544	--	--	--	--	--	--	--	-1.4638	0.00089928	0.047552
Cluster-6604.42826	--	--	--	Inositol-pentakisphosphate 2-kinase	--	inositol pentakisphosphate 2-kinase activity//ATP binding	--	-1.4599	0.00020004	0.016226
Cluster-6604.43503	--	--	--	--	--	--	--	-1.4567	4.89e-05	0.0054308
Cluster-6604.36157	PREDICTED: ankyrin repeat domain-containing protein 13C [Nelumbo nucifera]	PREDICTED: Nelumbo nucifera ankyrin repeat domain-containing protein 13C (LOC104612780), mRNA	Ankyrin repeat domain-containing protein 13C OS=Mus musculus OX=10090 GN=Ankrd13c PE=1 SV=2	Ankyrin repeat//Ankyrin repeat	--	protein binding	--	-1.4558	0.00078823	0.043432
Cluster-6604.46304	--	--	--	--	--	--	--	-1.4551	0.00022475	0.017509
Cluster-6604.49402	hypothetical protein AQUCO_02600311v1 [Aquilegia coerulea]	--	MLP-like protein 423 OS=Arabidopsis thaliana OX=3702 GN=MLP423 PE=2 SV=1	Pathogenesis-related protein Bet v 1 family	defense response	--	--	-1.4544	7.75e-06	0.0011963
Cluster-6604.85211	Pirin [Macleaya cordata]	PREDICTED: Hevea brasiliensis pirin-like protein (LOC110665199), transcript variant X2, mRNA	Pirin-like protein 2 OS=Arabidopsis thaliana OX=3702 GN=PRN2 PE=1 SV=3	--	--	--	--	-1.4532	0.0001235	0.011146
Cluster-6604.53268	--	--	--	--	--	--	--	-1.4531	0.00073972	0.041529
Cluster-6604.42536	hypothetical protein C5167_006528 [Papaver somniferum]	PREDICTED: Nelumbo nucifera vignain-like (LOC104591558), mRNA	Vignain OS=Ricinus communis OX=3988 GN=CYSEP PE=1 SV=1	Papain family cysteine protease	proteolysis	cysteine-type peptidase activity	--	-1.451	0.00045435	0.0295
Cluster-6604.42587	--	--	--	--	--	--	--	-1.4502	6.63e-06	0.001046
Cluster-6604.22574	Protein of unknown function DUF4228 [Macleaya cordata]	--	--	--	--	--	--	-1.4485	5e-06	0.00083208
Cluster-6604.25340	--	--	--	--	--	--	--	-1.4484	0.00036331	0.024805
Cluster-6604.51528	--	--	--	--	--	--	--	-1.4458	8.64e-05	0.0084008
Cluster-6604.19427	Translation elongation factor EFG [Macleaya cordata]	--	Elongation factor 2 OS=Arabidopsis thaliana OX=3702 GN=LOS1 PE=1 SV=1	--	--	--	--	-1.4428	0.00021325	0.016852
Cluster-6604.14719	Protein of unknown function DUF599 [Macleaya cordata]	PREDICTED: Nelumbo nucifera uncharacterized LOC104613195 (LOC104613195), mRNA	--	--	--	--	--	-1.4281	0.00012214	0.011041
Cluster-6604.42630	--	--	--	--	--	--	--	-1.4273	0.00032074	0.022616
Cluster-6604.7872	hypothetical protein AQUCO_03100007v1 [Aquilegia coerulea]	PREDICTED: Nelumbo nucifera uncharacterized LOC104612623 (LOC104612623), mRNA	Protein HIGH CHLOROPHYLL FLUORESCENCE PHENOTYPE 173, chloroplastic OS=Arabidopsis thaliana OX=3702 GN=HCF173 PE=1 SV=1	3-beta hydroxysteroid dehydrogenase/isomerase family//NAD dependent epimerase/dehydratase family//TrkA-N domain	androgen metabolic process//steroid biosynthetic process//oxidation-reduction process//C21-steroid hormone metabolic process//estrogen metabolic process//potassium ion transport	catalytic activity//obsolete coenzyme binding//3-beta-hydroxy-delta5-steroid dehydrogenase activity//oxidoreductase activity, acting on the CH-OH group of donors, NAD or NADP as acceptor	--	-1.4269	0.0001711	0.014371
Cluster-6604.3971	IQ motif [Macleaya cordata]	--	--	IQ calmodulin-binding motif	--	protein binding	--	-1.4268	0.00047921	0.030628
Cluster-6604.38413	--	--	--	--	--	--	--	-1.4264	0.00051396	0.032291
Cluster-6604.55297	--	--	--	Arc-like DNA binding domain//Frog antimicrobial peptide	defense response to other organism	DNA binding	--	-1.4244	1.18e-06	0.0002575
Cluster-6604.50854	hypothetical protein AQUCO_00900707v1 [Aquilegia coerulea]	--	MLP-like protein 34 OS=Arabidopsis thaliana OX=3702 GN=MLP34 PE=2 SV=1	Pathogenesis-related protein Bet v 1 family	defense response	--	--	-1.4228	6.58e-06	0.0010428
Cluster-6604.7847	D-isomer specific 2-hydroxyacid dehydrogenase [Macleaya cordata]	PREDICTED: Papaver somniferum glycerate dehydrogenase (LOC113291123), mRNA	Glycerate dehydrogenase OS=Cucumis sativus OX=3659 GN=HPR-A PE=2 SV=1	D-isomer specific 2-hydroxyacid dehydrogenase, NAD binding domain//NAD binding domain of 6-phosphogluconate dehydrogenase//D-isomer specific 2-hydroxyacid dehydrogenase, catalytic domain	oxidation-reduction process	oxidoreductase activity, acting on the CH-OH group of donors, NAD or NADP as acceptor//NADP binding//NAD binding	--	-1.4218	0.00077427	0.042828
Cluster-6604.30226	--	--	--	--	--	--	--	-1.4201	2.86e-05	0.0035381
Cluster-6604.30738	hypothetical protein GOBAR_AA27547 [Gossypium barbadense]	Rosa hybrid cultivar beta-tubulin-3 (TUB3) mRNA, partial cds	Tubulin beta-1 chain OS=Gadus morhua OX=8049 PE=2 SV=1	Lipase (class 3)//Tubulin/FtsZ family, GTPase domain	lipid metabolic process	GTPase activity	--	-1.42	9.12e-06	0.0013654
Cluster-6604.5061	Tetratricopeptide repeat-containing domain [Macleaya cordata]	PREDICTED: Papaver somniferum protein POLLENLESS 3-LIKE 2-like (LOC113330392), mRNA	Protein POLLENLESS 3-LIKE 2 OS=Arabidopsis thaliana OX=3702 GN=At3g51280 PE=2 SV=1	Tetratricopeptide repeat//Tetratricopeptide repeat//Tetratricopeptide repeat//Tetratricopeptide repeat	--	protein binding	--	-1.4185	0.00056969	0.034714
Cluster-6604.12005	UDP-glucuronosyl/UDP-glucosyltransferase [Macleaya cordata]	PREDICTED: Durio zibethinus UDP-glycosyltransferase 74F2-like (LOC111279386), mRNA	UDP-glycosyltransferase 74E1 OS=Arabidopsis thaliana OX=3702 GN=UGT74E1 PE=3 SV=1	UDP-glucoronosyl and UDP-glucosyl transferase//Glycosyltransferase family 28 C-terminal domain//YopE, N terminal	negative regulation of phagocytosis	transferase activity, transferring hexosyl groups	--	-1.4163	0.00011371	0.010451
Cluster-6604.41660	--	--	--	--	--	--	--	-1.4161	0.00034462	0.023856
Cluster-6604.41486	beta-glucosidase 40-like [Papaver somniferum]	Delphinium grandiflorum DgBGLU5 mRNA for hypothetical protein, complete cds	Beta-glucosidase 40 OS=Arabidopsis thaliana OX=3702 GN=BGLU40 PE=2 SV=1	Glycosyl hydrolase family 1//Cellulase (glycosyl hydrolase family 5)	carbohydrate metabolic process	hydrolase activity, hydrolyzing O-glycosyl compounds	--	-1.4154	0.00016151	0.013802
Cluster-6604.43927	--	--	--	--	--	--	--	-1.4125	0.00053532	0.033112
Cluster-6604.45783	--	--	--	--	--	--	--	-1.4118	1.68e-05	0.0022781
Cluster-6604.55324	--	--	--	--	--	--	--	-1.4115	2.2e-07	6.24e-05
Cluster-6604.65890	--	--	--	--	--	--	--	-1.4108	0.00013883	0.012248
Cluster-6604.78848	--	--	--	--	--	--	--	-1.4045	0.00083135	0.04503
Cluster-6604.22098	glucomannan 4-beta-mannosyltransferase 9 [Cinnamomum micranthum f. kanehirae]	PREDICTED: Vitis vinifera glucomannan 4-beta-mannosyltransferase 9 (LOC100255773), mRNA	Glucomannan 4-beta-mannosyltransferase 9 OS=Arabidopsis thaliana OX=3702 GN=CSLA9 PE=1 SV=1	NAD(P)H binding domain of trans-2-enoyl-CoA reductase//Glycosyl transferase family 21	oxidation-reduction process	transferase activity, transferring glycosyl groups//oxidoreductase activity	--	-1.4043	9.05e-06	0.0013591
Cluster-6604.42178	--	--	--	--	--	--	--	-1.4038	2.54e-05	0.003212
Cluster-6604.9426	--	--	--	--	--	--	--	-1.4025	0.00041964	0.027672
Cluster-6604.58089	--	--	--	--	--	--	--	-1.4011	6.59e-05	0.0068635
Cluster-6604.38403	--	--	--	Big defensin	defense response to Gram-negative bacterium//defense response to Gram-positive bacterium	--	--	-1.401	0.0007654	0.042579
Cluster-6604.52547	--	--	--	PemK-like, MazF-like toxin of type II toxin-antitoxin system	--	DNA binding	--	-1.3985	2.77e-06	0.00051802
Cluster-6604.26710	--	--	--	--	--	--	--	-1.3983	0.00012744	0.011427
Cluster-6604.44484	--	--	--	--	--	--	--	-1.3965	4.19e-05	0.0048283
Cluster-6604.85977	PREDICTED: photosystem II 5 kDa protein, chloroplastic-like [Juglans regia]	PREDICTED: Vigna unguiculata photosystem II 5 kDa protein, chloroplastic (LOC114170053), mRNA	Photosystem II 5 kDa protein, chloroplastic OS=Gossypium hirsutum OX=3635 GN=PSBT PE=4 SV=1	Ubiquitinol-cytochrome C reductase Fe-S subunit TAT signal	oxidative phosphorylation//obsolete electron transport//oxidation-reduction process	ubiquinol-cytochrome-c reductase activity	--	-1.3961	0.00010293	0.0096417
Cluster-6604.8100	PREDICTED: aquaporin NIP6-1 [Ipomoea nil]	PREDICTED: Theobroma cacao aquaporin NIP6-1 (LOC18595413), mRNA	Aquaporin NIP6-1 OS=Arabidopsis thaliana OX=3702 GN=NIP6-1 PE=1 SV=1	Major intrinsic protein	transport//transmembrane transport	channel activity	membrane	-1.3947	0.00030614	0.021802
Cluster-6604.70276	--	--	--	--	--	--	--	-1.3946	0.00058764	0.035337
Cluster-6604.44233	--	--	--	EamA-like transporter family//Bunyavirus RNA dependent RNA polymerase	viral genome replication//purine nucleobase metabolic process//transcription, DNA-templated	RNA-directed 5'-3' RNA polymerase activity	RNA-directed RNA polymerase complex//membrane//integral component of membrane	-1.3938	1.21e-05	0.001725
Cluster-6604.46779	--	--	--	--	--	--	--	-1.3911	0.00027789	0.020297
Cluster-6604.47908	Light regulated Lir1 [Macleaya cordata]	--	Light-regulated protein 1, chloroplastic OS=Arabidopsis thaliana OX=3702 GN=LIR1 PE=1 SV=1	Light regulated protein Lir1	--	--	chloroplast	-1.3896	0.00029758	0.021324
Cluster-6604.53091	--	--	--	--	--	--	--	-1.3865	6.26e-05	0.0065916
Cluster-6604.48784	--	PREDICTED: Coffea arabica uncharacterized LOC113742887 (LOC113742887), ncRNA	--	Exocyst complex component Sec3	exocytosis	--	exocyst	-1.3828	4.27e-06	0.000734
Cluster-6604.88948	PREDICTED: pectin acetylesterase 12-like, partial [Erythranthe guttata]	PREDICTED: Cicer arietinum pectin acetylesterase 3 (LOC101492067), transcript variant X3, mRNA	Pectin acetylesterase 6 OS=Arabidopsis thaliana OX=3702 GN=PAE6 PE=2 SV=1	Pectinacetylesterase	--	hydrolase activity	--	-1.3827	0.00025716	0.019165
Cluster-6604.59398	hypothetical protein VITISV_044100 [Vitis vinifera]	--	Retrovirus-related Pol polyprotein from transposon 17.6 OS=Drosophila melanogaster OX=7227 GN=pol PE=4 SV=1	FHA domain	--	protein binding	--	-1.3807	7.53e-05	0.0075693
Cluster-6604.49084	hypothetical protein AQUCO_02600250v1 [Aquilegia coerulea]	--	--	Pathogenesis-related protein Bet v 1 family	defense response	--	--	-1.3755	1.1e-07	3.4e-05
Cluster-6604.52942	--	--	--	--	--	--	--	-1.3753	3.43e-05	0.0041135
Cluster-6604.51924	hypothetical protein AQUCO_01100353v1 [Aquilegia coerulea]	--	E3 ubiquitin-protein ligase AIRP2 OS=Arabidopsis thaliana OX=3702 GN=AIRP2 PE=1 SV=1	Zinc knuckle//RING-H2 zinc finger domain//Zinc finger, C3HC4 type (RING finger)	--	nucleic acid binding//metal ion binding//zinc ion binding	--	-1.375	0.00053068	0.032917
Cluster-6604.53446	uncharacterized protein LOC113316023 [Papaver somniferum]	--	--	--	--	--	--	-1.3741	0.00017378	0.014494
Cluster-6604.69876	MATH domain and coiled-coil domain-containing protein At3g58260-like [Helianthus annuus]	--	--	--	--	--	--	-1.3726	8.67e-05	0.0084108
Cluster-6604.60170	--	--	--	Ubiquinol cytochrome reductase transmembrane region	obsolete electron transport//oxidation-reduction process//oxidative phosphorylation	ubiquinol-cytochrome-c reductase activity	--	-1.3705	0.00090064	0.047552
Cluster-6604.75475	PREDICTED: 21 kDa protein [Vitis vinifera]	PREDICTED: Coffea eugenioides 21 kDa protein-like (LOC113753688), mRNA	21 kDa protein OS=Daucus carota OX=4039 PE=2 SV=1	Plant invertase/pectin methylesterase inhibitor	--	enzyme inhibitor activity	--	-1.3703	3.64e-05	0.0042868
Cluster-6604.52700	--	--	--	--	--	--	--	-1.3692	0.00027545	0.020146
Cluster-6604.33985	--	--	--	--	--	--	--	-1.3692	0.00028726	0.020813
Cluster-6604.50370	--	--	--	--	--	--	--	-1.3686	0.0002533	0.01898
Cluster-6604.27388	NAC domain [Macleaya cordata]	PREDICTED: Populus trichocarpa NAC domain-containing protein 71 (LOC18096953), transcript variant X3, mRNA	NAC domain-containing protein 71 OS=Arabidopsis thaliana OX=3702 GN=NAC071 PE=2 SV=1	No apical meristem (NAM) protein	regulation of transcription, DNA-templated	DNA binding	--	-1.3665	0.00020335	0.016388
Cluster-6604.42212	--	PREDICTED: Prunus avium uncharacterized LOC110754806 (LOC110754806), mRNA	--	--	--	--	--	-1.3651	0.00089693	0.047552
Cluster-6604.48461	Protein kinase domain [Macleaya cordata]	PREDICTED: Populus trichocarpa probable serine/threonine-protein kinase DDB_G0282963 (LOC7487819), mRNA	Serine/threonine-protein kinase STY17 OS=Arabidopsis thaliana OX=3702 GN=STY17 PE=1 SV=1	Protein kinase domain//P-11 zinc finger//Protein tyrosine and serine/threonine kinase	protein phosphorylation	protein kinase activity//RNA binding//zinc ion binding//ATP binding	--	-1.365	0.00016576	0.014067
Cluster-6604.92113	hypothetical protein CK203_092686 [Vitis vinifera]	--	--	RNA polymerase III RPC4	transcription by RNA polymerase III	DNA binding	RNA polymerase III complex	-1.3641	3.44e-05	0.0041135
Cluster-6604.11152	--	--	--	Domain of unknown function (DUF1944)	lipid transport	lipid transporter activity	--	-1.3635	0.00054993	0.033734
Cluster-6604.37111	alpha-galactosidase-like [Herrania umbratica]	PREDICTED: Herrania umbratica alpha-galactosidase-like (LOC110427158), mRNA	Alpha-galactosidase 2 OS=Arabidopsis thaliana OX=3702 GN=AGAL2 PE=1 SV=1	Alpha galactosidase A	carbohydrate metabolic process	hydrolase activity, hydrolyzing O-glycosyl compounds	--	-1.3631	1.03e-05	0.0015175
Cluster-6604.34153	hypothetical protein BVC80_1825g31 [Macleaya cordata]	--	BRI1 kinase inhibitor 1 OS=Arabidopsis thaliana OX=3702 GN=BKI1 PE=1 SV=1	Modulator of retrovirus infection	negative regulation of double-strand break repair via nonhomologous end joining	--	--	-1.3627	0.00011914	0.010824
Cluster-6604.57516	uncharacterized protein LOC110942015 [Helianthus annuus]	--	--	--	--	--	--	-1.3597	6.02e-07	0.00015071
Cluster-6604.38756	--	--	--	--	--	--	--	-1.3585	0.00042525	0.027958
Cluster-6604.42926	--	--	--	--	--	--	--	-1.3533	4.37e-07	0.00011461
Cluster-6604.32093	--	--	--	--	--	--	--	-1.3526	0.00083871	0.045315
Cluster-6604.9178	hypothetical protein AQUCO_11000022v1 [Aquilegia coerulea]	PREDICTED: Coffea eugenioides uncharacterized LOC113767930 (LOC113767930), mRNA	--	--	--	--	--	-1.3498	7.06e-05	0.007248
Cluster-6604.45373	--	--	--	--	--	--	--	-1.3496	1.12e-05	0.0016289
Cluster-6604.52875	--	--	--	--	--	--	--	-1.3488	2.89e-05	0.0035749
Cluster-6604.42081	--	PREDICTED: Durio zibethinus putative pentatricopeptide repeat-containing protein At1g03510 (LOC111309267), transcript variant X1, mRNA	--	--	--	--	--	-1.3482	8.93e-05	0.0086021
Cluster-6604.48779	4F5 domain-containing protein/zf-met2 domain-containing protein [Cephalotus follicularis]	PREDICTED: Arachis hypogaea uncharacterized protein At2g23090 (LOC112800141), mRNA	Uncharacterized protein At2g23090 OS=Arabidopsis thaliana OX=3702 GN=At2g23090 PE=1 SV=1	--	--	--	--	-1.3482	0.00010031	0.0094572
Cluster-6604.77969	hypothetical protein AQUCO_00700324v1 [Aquilegia coerulea]	PREDICTED: Nelumbo nucifera protein WALLS ARE THIN 1-like (LOC104605518), mRNA	Protein WALLS ARE THIN 1 OS=Arabidopsis thaliana OX=3702 GN=WAT1 PE=1 SV=1	EamA-like transporter family//Bacterial ABC transporter protein EcsB	--	--	membrane//integral component of membrane	-1.3444	1.09e-07	3.38e-05
Cluster-6604.51654	--	Solanum pennellii chromosome ch05, complete genome	--	--	--	--	--	-1.3397	0.00060028	0.035765
Cluster-6604.58554	--	--	--	--	--	--	--	-1.339	0.0009329	0.048763
Cluster-6604.29627	hypothetical protein C5167_008306 [Papaver somniferum]	PREDICTED: Quercus suber inositol-3-phosphate synthase (LOC111985070), mRNA	Inositol-3-phosphate synthase OS=Sesamum indicum OX=4182 PE=2 SV=1	--	--	--	--	-1.3377	4.72e-05	0.0053009
Cluster-6604.87037	--	--	--	--	--	--	--	-1.3363	0.00073354	0.041267
Cluster-6604.42768	--	--	--	--	--	--	--	-1.336	9.59e-05	0.0091219
Cluster-6604.45336	--	--	--	FOP N terminal dimerisation domain//UvrD/REP helicase N-terminal domain//Ribonucleotide reductase, all-alpha domain	oxidation-reduction process//purine nucleobase metabolic process//DNA replication//pyrimidine nucleobase metabolic process//deoxyribonucleoside diphosphate metabolic process//microtubule anchoring	ribonucleoside-diphosphate reductase activity, thioredoxin disulfide as acceptor//ATP binding	ribonucleoside-diphosphate reductase complex//microtubule organizing center	-1.3354	0.0001967	0.016076
Cluster-6604.39197	membrane-anchored ubiquitin-fold protein 1 [Ziziphus jujuba]	PREDICTED: Camellia sinensis membrane-anchored ubiquitin-fold protein 2-like (LOC114275238), mRNA	Membrane-anchored ubiquitin-fold protein 2 OS=Arabidopsis thaliana OX=3702 GN=MUB2 PE=1 SV=1	--	--	--	--	-1.3354	0.00021184	0.016805
Cluster-6604.33308	--	--	--	--	--	--	--	-1.3347	9.35e-05	0.008934
Cluster-6604.53357	--	--	--	--	--	--	--	-1.3301	0.0002252	0.01752
Cluster-6604.42634	--	--	--	--	--	--	--	-1.3284	3.77e-05	0.0044225
Cluster-6604.50113	--	--	--	--	--	--	--	-1.3282	2.83e-05	0.0035066
Cluster-6604.32825	hypothetical protein GW17_00036420 [Ensete ventricosum]	PREDICTED: Nelumbo nucifera CASP-like protein 1D1 (LOC104588944), mRNA	CASP-like protein 1D1 OS=Oryza sativa subsp. japonica OX=39947 GN=Os07g0442900 PE=2 SV=1	--	--	--	--	-1.3262	0.00018373	0.015163
Cluster-6604.42577	--	--	--	--	--	--	--	-1.3252	0.00059689	0.035639
Cluster-6604.85682	PREDICTED: plastocyanin B'/B'' [Nelumbo nucifera]	PREDICTED: Ipomoea nil plastocyanin (LOC109184511), mRNA	Plastocyanin, chloroplastic OS=Solanum lycopersicum OX=4081 GN=PETE PE=2 SV=1	Copper binding proteins, plastocyanin/azurin family	obsolete electron transport	copper ion binding//electron transfer activity	--	-1.3246	8.23e-06	0.0012592
Cluster-6604.49512	uncharacterized protein LOC107428479 [Ziziphus jujuba]	--	--	--	--	--	--	-1.3235	1.07e-06	0.00023911
Cluster-6604.45843	--	--	--	--	--	--	--	-1.3225	0.00076429	0.042539
Cluster-6604.51840	--	--	--	--	--	--	--	-1.321	0.00031403	0.022225
Cluster-6604.50040	--	--	--	Aluminium activated malate transporter	malate transport	--	--	-1.3207	0.00010887	0.010107
Cluster-6604.25089	--	--	--	--	--	--	--	-1.3179	0.00023792	0.018209
Cluster-6604.52217	--	--	--	--	--	--	--	-1.3147	0.00026	0.019311
Cluster-6604.58412	--	--	--	--	--	--	--	-1.3116	0.00090339	0.047672
Cluster-6604.56584	--	--	--	--	--	--	--	-1.3112	0.00059143	0.035506
Cluster-6604.7640	hypothetical protein AQUCO_02600070v1 [Aquilegia coerulea]	PREDICTED: Nelumbo nucifera pyruvate, phosphate dikinase, chloroplastic (LOC104586873), mRNA	Pyruvate, phosphate dikinase, chloroplastic OS=Mesembryanthemum crystallinum OX=3544 GN=PPD PE=2 SV=1	HpcH/HpaI aldolase/citrate lyase family//PEP-utilising enzyme, mobile domain//Pyruvate phosphate dikinase, AMP/ATP-binding domain//Copper fist DNA binding domain//PEP-utilising enzyme, PEP-binding domain	regulation of transcription, DNA-templated//phosphorylation	transferase activity, transferring phosphorus-containing groups//ATP binding//kinase activity//DNA binding//catalytic activity//DNA-binding transcription factor activity//copper ion binding	host cell nucleus//transcription regulator complex	-1.3096	0.00030906	0.021961
Cluster-6604.65768	--	--	--	--	--	--	--	-1.3029	0.0001735	0.014493
Cluster-6604.10587	hypothetical protein AQUCO_00200876v1 [Aquilegia coerulea]	PREDICTED: Nelumbo nucifera protein LONGIFOLIA 2-like (LOC104597925), mRNA	Protein LONGIFOLIA 1 OS=Arabidopsis thaliana OX=3702 GN=LNG1 PE=1 SV=1	--	--	--	--	-1.3021	5.93e-05	0.0063414
Cluster-6604.22486	PREDICTED: uncharacterized protein LOC109149401 [Ipomoea nil]	--	FCS-Like Zinc finger 7 OS=Arabidopsis thaliana OX=3702 GN=FLZ7 PE=1 SV=1	--	--	--	--	-1.3015	2.83e-06	0.00052237
Cluster-6604.58088	--	Nelumbo nucifera mitochondrion, complete genome	--	--	--	--	--	-1.2976	0.00055851	0.034165
Cluster-6604.56599	--	--	--	Bacterial regulatory proteins, crp family	regulation of transcription, DNA-templated	DNA binding	--	-1.2975	3.89e-05	0.0045535
Cluster-6604.28308	--	--	--	--	--	--	--	-1.2943	8.6e-06	0.0013063
Cluster-6604.33335	Glyoxalase-like domain [Macleaya cordata]	PREDICTED: Nelumbo nucifera uncharacterized LOC104602042 (LOC104602042), mRNA	--	NOTCH protein//Domain found in IF2B/IF5	translational initiation//cell differentiation//regulation of translational initiation	translation initiation factor activity	ribosome//integral component of membrane	-1.2923	0.00045733	0.029622
Cluster-6604.50374	--	--	--	Aspartyl/Asparaginyl beta-hydroxylase//GWT1	GPI anchor biosynthetic process//peptidyl-amino acid modification	transferase activity, transferring acyl groups	integral component of membrane	-1.2914	1.87e-05	0.0024841
Cluster-6604.47450	putative carotenoid cleavage dioxygenase 4, chloroplastic, partial [Mucuna pruriens]	--	Probable carotenoid cleavage dioxygenase 4, chloroplastic OS=Arabidopsis thaliana OX=3702 GN=CCD4 PE=1 SV=1	Retinal pigment epithelial membrane protein	oxidation-reduction process	oxidoreductase activity, acting on single donors with incorporation of molecular oxygen, incorporation of two atoms of oxygen	--	-1.2881	1.83e-06	0.00036768
Cluster-6604.43976	hypothetical protein AQUCO_04900200v1 [Aquilegia coerulea]	PREDICTED: Theobroma cacao beta-amyrin 28-oxidase (LOC18595104), mRNA	Cytochrome P450 716B2 OS=Picea sitchensis OX=3332 GN=CYP716B2 PE=2 SV=1	Cytochrome P450//Photosystem II 4 kDa reaction centre component//RING-variant domain	photosynthesis//oxidation-reduction process	iron ion binding//heme binding//zinc ion binding//oxidoreductase activity, acting on paired donors, with incorporation or reduction of molecular oxygen	photosystem II//photosystem II reaction center	-1.2881	7.84e-05	0.0078178
Cluster-6604.63460	alcohol dehydrogenase 1 [Herrania umbratica]	PREDICTED: Arachis ipaensis alcohol dehydrogenase (LOC107623830), mRNA	Alcohol dehydrogenase 1 OS=Petunia hybrida OX=4102 GN=ADH1 PE=1 SV=1	--	--	--	--	-1.2864	0.00069584	0.039964
Cluster-6604.43797	--	--	--	--	--	--	--	-1.2824	0.00050898	0.032044
Cluster-6604.47720	hypothetical protein CUMW_093040 [Citrus unshiu]	PREDICTED: Vigna unguiculata uncharacterized LOC114195839 (LOC114195839), mRNA	--	--	--	--	--	-1.2817	1.92e-05	0.0025312
Cluster-6604.41787	--	--	--	--	--	--	--	-1.2814	3.09e-06	0.00056221
Cluster-6604.28698	hypothetical protein CISIN_1g029305mg [Citrus sinensis]	PREDICTED: Medicago truncatula metallothiol transferase FosB (LOC25491320), mRNA	--	--	--	--	--	-1.2803	0.00053428	0.033088
Cluster-6604.30630	lisH domain-containing protein C1711.05-like [Papaver somniferum]	--	--	--	--	--	--	-1.2783	0.00062271	0.036743
Cluster-6604.48709	--	--	--	--	--	--	--	-1.2775	1.14e-06	0.00024971
Cluster-6604.59051	--	--	--	--	--	--	--	-1.2765	2.43e-05	0.0030975
Cluster-6604.54773	--	--	--	--	--	--	--	-1.2759	0.00022402	0.017465
Cluster-6604.26074	ABA insensitive ring protein [Parasponia andersonii]	PREDICTED: Glycine soja E3 ubiquitin-protein ligase AIRP2-like (LOC114376353), transcript variant X5, mRNA	E3 ubiquitin-protein ligase AIRP2 OS=Arabidopsis thaliana OX=3702 GN=AIRP2 PE=1 SV=1	--	--	--	--	-1.2731	3.13e-05	0.0038028
Cluster-6604.26310	--	--	--	--	--	--	--	-1.2711	2.82e-06	0.00052237
Cluster-6604.52157	--	--	--	--	--	--	--	-1.2694	0.00032821	0.023005
Cluster-6604.48571	--	--	--	--	--	--	--	-1.2688	0.00010129	0.009541
Cluster-6604.53851	--	--	--	--	--	--	--	-1.2683	0.00034253	0.023755
Cluster-6604.39247	hypothetical protein AQUCO_00900635v1 [Aquilegia coerulea]	PREDICTED: Hevea brasiliensis uncharacterized LOC110655230 (LOC110655230), mRNA	--	--	--	--	--	-1.2665	1.76e-06	0.00035586
Cluster-6604.86064	Photosystem I reaction center subunit PSI [Theobroma cacao]	Populus EST from leave	Photosystem I reaction center subunit N, chloroplastic OS=Arabidopsis thaliana OX=3702 GN=PSAN PE=1 SV=2	Photosystem I reaction centre subunit N (PSAN or PSI-N)	photosynthesis	--	photosystem I	-1.2662	5.21e-05	0.0057118
Cluster-6604.28262	hypothetical protein AQUCO_10200045v1 [Aquilegia coerulea]	PREDICTED: Beta vulgaris subsp. vulgaris protein DOWNY MILDEW RESISTANCE 6 (LOC104894650), mRNA	2'-deoxymugineic-acid 2'-dioxygenase OS=Hordeum vulgare OX=4513 GN=IDS3 PE=1 SV=3	2OG-Fe(II) oxygenase superfamily	oxidation-reduction process	oxidoreductase activity	--	-1.2658	2.31e-06	0.00044235
Cluster-6604.47458	--	--	--	MIZ/SP-RING zinc finger//Viral A-type inclusion protein repeat	viral process	zinc ion binding	--	-1.2645	5.82e-05	0.0062445
Cluster-6604.51452	--	--	--	--	--	--	--	-1.2645	0.00016466	0.013998
Cluster-6604.57281	--	--	--	--	--	--	--	-1.2619	0.00036485	0.024872
Cluster-6604.59123	--	--	--	--	--	--	--	-1.2596	0.00019704	0.016088
Cluster-6604.16190	--	--	--	--	--	--	--	-1.258	0.00014418	0.012659
Cluster-6604.52597	--	--	--	Phage shock protein B	phage shock//regulation of transcription, DNA-templated	--	--	-1.2578	0.00012398	0.01118
Cluster-6604.68667	Pectate lyase/Amb allergen [Macleaya cordata]	PREDICTED: Capsicum annuum probable pectate lyase 12 (LOC107863694), transcript variant X1, mRNA	Probable pectate lyase 12 OS=Arabidopsis thaliana OX=3702 GN=At3g53190 PE=2 SV=2	--	--	--	--	-1.2575	0.00036223	0.024788
Cluster-6604.48810	UDP-galactose/UDP-glucose transporter 5-like [Papaver somniferum]	PREDICTED: Papaver somniferum UDP-galactose/UDP-glucose transporter 5-like (LOC113313234), mRNA	UDP-galactose/UDP-glucose transporter 5B OS=Arabidopsis thaliana OX=3702 GN=UTR5B PE=2 SV=1	EamA-like transporter family//Glycosyl hydrolases family 16//Late nodulin protein//UAA transporter family	carbohydrate metabolic process//transmembrane transport//nodule morphogenesis	hydrolase activity, hydrolyzing O-glycosyl compounds//metal ion binding	membrane//integral component of membrane	-1.2556	1.2e-05	0.0017147
Cluster-6604.57983	--	--	--	--	--	--	--	-1.2533	0.00040268	0.026839
Cluster-6604.49081	--	--	--	--	--	--	--	-1.2512	0.00022787	0.01769
Cluster-6604.50875	protein DETOXIFICATION 41 [Populus trichocarpa]	PREDICTED: Juglans regia transcription factor MYB48-like (LOC109021960), transcript variant X2, mRNA	Protein DETOXIFICATION 41 OS=Arabidopsis thaliana OX=3702 GN=DTX41 PE=2 SV=1	--	--	--	--	-1.2501	9.86e-06	0.0014584
Cluster-6604.49339	--	--	--	--	--	--	--	-1.2492	0.00040768	0.027111
Cluster-6604.66965	--	--	--	Branched-chain amino acid transport protein	branched-chain amino acid transport	branched-chain amino acid transmembrane transporter activity	integral component of membrane	-1.249	0.00061402	0.03633
Cluster-6604.57827	PREDICTED: neurogenic locus notch homolog protein 1 [Theobroma cacao]	--	--	--	--	--	--	-1.2478	0.00036317	0.024805
Cluster-6604.7688	photosystem I reaction center subunit psaK, chloroplastic-like [Chenopodium quinoa]	PREDICTED: Ziziphus jujuba photosystem I reaction center subunit psaK, chloroplastic (LOC107415237), mRNA	Photosystem I reaction center subunit psaK, chloroplastic OS=Arabidopsis thaliana OX=3702 GN=PSAK PE=2 SV=2	Photosystem I psaG / psaK//Syd protein (SUKH-2)	photosynthesis	--	cytoplasmic side of plasma membrane//photosystem I//membrane	-1.2438	2.99e-05	0.003651
Cluster-6604.38199	dof zinc finger protein DOF1.5 [Prunus avium]	PREDICTED: Durio zibethinus dof zinc finger protein DOF1.5-like (LOC111280940), transcript variant X2, mRNA	Cyclic dof factor 4 OS=Arabidopsis thaliana OX=3702 GN=CDF4 PE=2 SV=1	Dof domain, zinc finger	regulation of transcription, DNA-templated	DNA binding	--	-1.2435	0.00051407	0.032291
Cluster-6604.54117	--	--	--	Nup93/Nic96	--	structural constituent of nuclear pore	nuclear pore	-1.2418	0.0007344	0.041293
Cluster-6604.13896	CRAL-TRIO domain [Macleaya cordata]	--	CRAL-TRIO domain-containing protein YKL091C OS=Saccharomyces cerevisiae (strain ATCC 204508 / S288c) OX=559292 GN=YKL091C PE=1 SV=2	--	--	--	--	-1.2358	0.00037747	0.025536
Cluster-6604.58936	--	--	--	--	--	--	--	-1.2354	0.00059753	0.035639
Cluster-6604.44391	--	--	--	--	--	--	--	-1.2341	0.00012422	0.011183
Cluster-6604.44621	--	--	--	TraL protein	conjugation	--	outer membrane	-1.2295	0.00063035	0.037114
Cluster-6604.49659	--	--	--	--	--	--	--	-1.229	4.64e-06	0.00078723
Cluster-6604.31846	zinc finger protein [Macleaya cordata]	--	--	--	--	--	--	-1.2289	0.00094817	0.04928
Cluster-6604.51720	DNA-binding HORMA [Macleaya cordata]	--	Meiosis-specific protein PAIR2 OS=Oryza sativa subsp. japonica OX=39947 GN=PAIR2 PE=2 SV=1	--	--	--	--	-1.2266	5.21e-06	0.00086285
Cluster-6604.57022	--	--	--	--	--	--	--	-1.2212	0.00066963	0.038875
Cluster-6604.52723	PREDICTED: organ-specific protein P4-like [Nicotiana sylvestris]	--	Organ-specific protein P4 OS=Pisum sativum OX=3888 PE=2 SV=1	--	--	--	--	-1.2165	1.79e-05	0.0023962
Cluster-6604.43481	--	--	--	Semialdehyde dehydrogenase, dimerisation domain//Cell fusion glycoprotein K	cellular amino acid biosynthetic process	oxidoreductase activity, acting on the aldehyde or oxo group of donors, NAD or NADP as acceptor//protein dimerization activity	membrane	-1.2138	0.00032147	0.022639
Cluster-6604.46034	--	Corchorus olitorius mitochondrion, complete genome	--	7 transmembrane receptor (rhodopsin family)	G protein-coupled receptor signaling pathway	G protein-coupled receptor activity	integral component of membrane	-1.2136	0.0007392	0.041521
Cluster-6604.60888	hypothetical protein AQUCO_00900852v1 [Aquilegia coerulea]	PREDICTED: Papaver somniferum protein DA1-related 2-like (LOC113344747), mRNA	Protein DA1-related 2 OS=Arabidopsis thaliana OX=3702 GN=DAR2 PE=1 SV=1	--	--	--	--	-1.2114	0.00024661	0.018657
Cluster-6604.46326	--	--	--	--	--	--	--	-1.2064	0.00021142	0.016805
Cluster-6604.47631	--	--	--	--	--	--	--	-1.2058	2.49e-05	0.0031558
Cluster-6604.32134	hypothetical protein AQUCO_07700006v1 [Aquilegia coerulea]	--	--	IQ calmodulin-binding motif	--	protein binding	--	-1.2043	0.00061847	0.036551
Cluster-6604.7786	hypothetical protein AQUCO_03400209v1 [Aquilegia coerulea]	PREDICTED: Fragaria vesca subsp. vesca probable pectate lyase 8 (LOC101291580), mRNA	Probable pectate lyase 1 OS=Arabidopsis thaliana OX=3702 GN=At1g04680 PE=2 SV=2	--	--	--	--	-1.198	8.17e-05	0.0080777
Cluster-6604.56426	hypothetical protein POPTR_015G138200 [Populus trichocarpa]	--	Transcription factor TCP9 OS=Arabidopsis thaliana OX=3702 GN=TCP9 PE=1 SV=1	--	--	--	--	-1.1955	2.52e-05	0.0031927
Cluster-6604.59833	hypothetical protein CRG98_002168 [Punica granatum]	Solanum tuberosum B-box zinc finger protein 19 (BBX19) mRNA, complete cds	B-box zinc finger protein 21 OS=Arabidopsis thaliana OX=3702 GN=BBX21 PE=1 SV=1	Phorbol esters/diacylglycerol binding domain (C1 domain)//Ribosomal protein S27//B-box zinc finger	ribosome biogenesis//translation//intracellular signal transduction	structural constituent of ribosome//zinc ion binding	ribosome	-1.1952	0.00019843	0.016169
Cluster-6604.43050	--	--	--	--	--	--	--	-1.1944	0.00026513	0.019573
Cluster-6604.25814	--	--	--	Importin-beta N-terminal domain	intracellular protein transport	Ran GTPase binding	--	-1.1935	0.00019714	0.016088
Cluster-6604.45577	--	--	--	SLA1 homology domain 1, SHD1//E10-like protein conserved region	oxidation-reduction process	cytoskeletal protein binding//protein-macromolecule adaptor activity//ubiquitin binding//identical protein binding//thiol oxidase activity	--	-1.1913	0.00082216	0.044668
Cluster-6604.47795	--	--	--	--	--	--	--	-1.1912	0.00052521	0.032766
Cluster-6604.42573	uncharacterized protein LOC107260768 isoform X1 [Ricinus communis]	--	--	SWIM zinc finger//Transposase, Mutator family//Zinc knuckle//Zn-finger in ubiquitin-hydrolases and other protein	transposition, DNA-mediated	zinc ion binding//transposase activity//nucleic acid binding//DNA binding	--	-1.1887	9.16e-05	0.0087874
Cluster-6604.43928	--	Solanum lycopersicum cultivar I-3 chromosome 1	--	--	--	--	--	-1.1887	0.00052992	0.032917
Cluster-6604.60673	--	--	--	--	--	--	--	-1.1876	9.12e-05	0.00876
Cluster-6604.43289	--	--	--	Ca2+-ATPase N terminal autoinhibitory domain	--	calmodulin binding	--	-1.1851	0.00016812	0.014194
Cluster-6604.51396	--	--	--	--	--	--	--	-1.1843	0.00044159	0.028842
Cluster-6604.55484	hypothetical protein AQUCO_06000070v1 [Aquilegia coerulea]	--	--	--	--	--	--	-1.1812	0.00038801	0.026071
Cluster-6604.29666	Protein kinase domain [Macleaya cordata]	--	--	Protein kinase domain	protein phosphorylation	protein kinase activity//ATP binding	--	-1.1797	7.83e-05	0.0078178
Cluster-6604.22748	PREDICTED: fasciclin-like arabinogalactan protein 7 [Nelumbo nucifera]	PREDICTED: Papaver somniferum fasciclin-like arabinogalactan protein 7 (LOC113288082), mRNA	Fasciclin-like arabinogalactan protein 7 OS=Arabidopsis thaliana OX=3702 GN=FLA7 PE=2 SV=1	DEC-1 protein, N-terminal region//Leucine rich repeat	chorion-containing eggshell formation	structural constituent of egg chorion//protein binding	egg chorion//extracellular region	-1.1784	4.5e-05	0.0051154
Cluster-6604.83577	Auxin efflux carrier [Macleaya cordata]	PREDICTED: Vitis vinifera protein PIN-LIKES 7 (LOC100245595), transcript variant X2, mRNA	Protein PIN-LIKES 5 OS=Arabidopsis thaliana OX=3702 GN=PILS5 PE=2 SV=1	Membrane transport protein	transmembrane transport	--	integral component of membrane	-1.1768	4.82e-05	0.005381
Cluster-6604.52554	hypothetical protein GOBAR_DD20454 [Gossypium barbadense]	--	Protein argonaute 10 OS=Arabidopsis thaliana OX=3702 GN=AGO10 PE=1 SV=1	Piwi domain	--	nucleic acid binding	--	-1.1762	0.00076385	0.042536
Cluster-6604.47577	--	--	--	--	--	--	--	-1.171	0.00023221	0.017975
Cluster-6604.25260	--	--	--	--	--	--	--	-1.1701	0.00029222	0.02105
Cluster-6604.68971	--	--	--	--	--	--	--	-1.1699	0.00087606	0.046726
Cluster-6604.59537	hypothetical protein BVC80_1289g7 [Macleaya cordata]	--	Photosystem I subunit O OS=Arabidopsis thaliana OX=3702 GN=PSAO PE=1 SV=1	--	--	--	--	-1.1692	3.47e-05	0.0041415
Cluster-6604.53378	--	--	--	--	--	--	--	-1.1681	0.00079681	0.043749
Cluster-6604.86212	beta-fructofuranosidase, insoluble isoenzyme 1-like [Papaver somniferum]	--	Beta-fructofuranosidase, insoluble isoenzyme 1 OS=Oryza sativa subsp. indica OX=39946 GN=CIN1 PE=2 SV=2	--	--	--	--	-1.1673	0.00056988	0.034714
Cluster-6604.28588	--	--	--	--	--	--	--	-1.1647	0.00085583	0.045913
Cluster-6604.50309	hypothetical protein AQUCO_03700308v1 [Aquilegia coerulea]	PREDICTED: Vigna unguiculata xyloglucan endotransglucosylase/hydrolase protein A (LOC114181348), mRNA	Xyloglucan endotransglucosylase/hydrolase protein 22 OS=Arabidopsis thaliana OX=3702 GN=XTH22 PE=1 SV=1	Xyloglucan endo-transglycosylase (XET) C-terminus//Glycosyl hydrolases family 16	carbohydrate metabolic process//cellular glucan metabolic process	xyloglucan:xyloglucosyl transferase activity//hydrolase activity, hydrolyzing O-glycosyl compounds	apoplast//cell wall	-1.1644	0.00054816	0.033663
Cluster-6604.72877	hypothetical protein VITISV_018965 [Vitis vinifera]	--	--	RSC complex, Rsc14/Ldb7 subunit//Translocation protein Sec62//Protein of unknown function (DUF1168)//Sorbitol phosphotransferase enzyme II N-terminus//DHHC palmitoyltransferase//CDC45-like protein//Consortin C-terminus	obsolete acyl-carrier-protein biosynthetic process//carbohydrate transport//ATP-dependent chromatin remodeling//phosphoenolpyruvate-dependent sugar phosphotransferase system//DNA replication initiation//protein transport//positive regulation of Golgi to plasma membrane protein transport	connexin binding//palmitoyltransferase activity//protein-N(PI)-phosphohistidine-sugar phosphotransferase activity//double-stranded RNA binding	integral component of membrane//integral component of endoplasmic reticulum membrane//RSC-type complex//protein-N(PI)-phosphohistidine-sugar phosphotransferase complex//trans-Golgi network	-1.1633	0.00050083	0.031695
Cluster-6604.68204	--	--	--	--	--	--	--	-1.1621	0.00011994	0.010879
Cluster-6604.41513	--	--	--	Colicin immunity protein	bacteriocin immunity//immune response	toxic substance binding	immunoglobulin complex	-1.1611	7.54e-06	0.0011675
Cluster-6604.46135	hypothetical protein AQUCO_00200932v1 [Aquilegia coerulea]	PREDICTED: Prunus persica ACT domain-containing protein ACR4 (LOC18793127), mRNA	ACT domain-containing protein ACR4 OS=Arabidopsis thaliana OX=3702 GN=ACR4 PE=2 SV=1	Major core protein p19	--	structural molecule activity	viral nucleocapsid	-1.1605	1.98e-05	0.0026017
Cluster-6604.34535	--	--	--	--	--	--	--	-1.1602	0.00077321	0.042828
Cluster-6604.34239	hypothetical protein AQUCO_10000009v1 [Aquilegia coerulea]	--	CASP-like protein 1F1 OS=Vitis vinifera OX=29760 GN=VIT_17s0000g00560 PE=2 SV=2	--	--	--	--	-1.157	2.69e-05	0.0033549
Cluster-6604.37049	hypothetical protein AQUCO_03800179v1 [Aquilegia coerulea]	PREDICTED: Spinacia oleracea sugar carrier protein C-like (LOC110784191), mRNA	Sugar transport protein 1 OS=Arabidopsis thaliana OX=3702 GN=STP1 PE=1 SV=2	Sugar (and other) transporter//Major Facilitator Superfamily	transmembrane transport	transmembrane transporter activity	integral component of membrane	-1.1564	1.35e-05	0.0018964
Cluster-6604.39540	--	--	--	--	--	--	--	-1.1549	0.00068789	0.039694
Cluster-6604.9313	hypothetical protein B456_004G122200 [Gossypium raimondii]	PREDICTED: Carica papaya rhodanese-like domain-containing protein 14, chloroplastic (LOC110823508), mRNA	Rhodanese-like domain-containing protein 14, chloroplastic OS=Arabidopsis thaliana OX=3702 GN=At4g27700 PE=2 SV=1	Centromere protein B dimerisation domain//CDC45-like protein//Cwf15/Cwc15 cell cycle control protein//Domain of unknown function (DUF4611)//NOA36 protein	DNA replication initiation//mRNA splicing, via spliceosome	chromatin binding//zinc ion binding//DNA binding	spliceosomal complex//chromosome, centromeric region//chromatin//EKC/KEOPS complex//nucleus	-1.1548	0.00021407	0.016905
Cluster-6604.32200	--	--	--	--	--	--	--	-1.1547	0.00019942	0.016214
Cluster-6604.49986	--	--	--	SLA1 homology domain 1, SHD1	--	cytoskeletal protein binding//identical protein binding//ubiquitin binding//protein-macromolecule adaptor activity	--	-1.1542	4.82e-05	0.0053805
Cluster-6604.42092	hypothetical protein AQUCO_01000555v1 [Aquilegia coerulea]	PREDICTED: Ziziphus jujuba bifunctional nuclease 2-like (LOC107420501), mRNA	Bifunctional nuclease 2 OS=Oryza sativa subsp. japonica OX=39947 GN=BBD2 PE=2 SV=1	Halocidin family	defense response to bacterium	--	--	-1.1529	5.14e-05	0.0056621
Cluster-6604.64003	--	--	--	--	--	--	--	-1.1518	0.0005893	0.035417
Cluster-6604.16647	hypothetical protein EUGRSUZ_A01786 [Eucalyptus grandis]	--	--	Formiminotransferase domain, N-terminal subdomain//Antitermination protein	regulation of transcription, DNA-templated	transferase activity//DNA binding//folic acid binding	--	-1.1503	0.00017015	0.014321
Cluster-6604.78582	--	--	--	--	--	--	--	-1.1474	8.8e-05	0.0085031
Cluster-6604.7613	Germin [Macleaya cordata]	PREDICTED: Glycine soja germin-like protein subfamily 2 member 4 (LOC114372123), transcript variant X1, mRNA	Germin-like protein 5-1 OS=Oryza sativa subsp. japonica OX=39947 GN=Os05g0277500 PE=2 SV=1	Cupin	--	nutrient reservoir activity	--	-1.1464	0.00041937	0.027672
Cluster-6604.52388	hypothetical protein LSAT_5X152921 [Lactuca sativa]	--	--	--	--	--	--	-1.1442	0.00028681	0.020797
Cluster-6604.38087	lipid transfer protein EARLI 1-like [Lactuca sativa]	PREDICTED: Hevea brasiliensis 14 kDa proline-rich protein DC2.15-like (LOC110650355), mRNA	14 kDa proline-rich protein DC2.15 OS=Daucus carota OX=4039 PE=2 SV=1	Effector protein NleG	symbiotic process//protein ubiquitination	ubiquitin-protein transferase activity	--	-1.1425	0.00059615	0.035639
Cluster-6604.52461	--	--	--	--	--	--	--	-1.1394	0.00025582	0.019117
Cluster-6604.58265	PREDICTED: lipoamide acyltransferase component of branched-chain alpha-keto acid dehydrogenase complex, mitochondrial isoform X2 [Nelumbo nucifera]	--	Lipoamide acyltransferase component of branched-chain alpha-keto acid dehydrogenase complex, mitochondrial OS=Arabidopsis thaliana OX=3702 GN=BCE2 PE=1 SV=1	Metal-sensitive transcriptional repressor//2-oxoacid dehydrogenases acyltransferase (catalytic domain)	regulation of transcription, DNA-templated	transferase activity, transferring acyl groups//DNA binding//metal ion binding	--	-1.1376	1.98e-06	0.00039195
Cluster-6604.58548	--	PREDICTED: Vitis vinifera 40S ribosomal protein S18 (LOC100245272), mRNA	--	--	--	--	--	-1.136	0.00014494	0.012695
Cluster-6604.9887	uncharacterized protein LOC114283101 [Camellia sinensis]	--	--	Maltose acetyltransferase//ALIX V-shaped domain binding to HIV	obsolete acyl-carrier-protein biosynthetic process	acetyltransferase activity//protein binding	--	-1.1312	0.00065527	0.038192
Cluster-6604.34480	--	Cucumis melo genomic chromosome, chr_8	--	Binding domain of DNA repair protein Ercc1 (rad10/Swi10)	DNA repair	endonuclease activity//damaged DNA binding	nucleus	-1.1274	4.02e-05	0.0046743
Cluster-6604.19387	hypothetical protein DM860_007635 [Cuscuta australis]	--	Eukaryotic initiation factor 4A-8 OS=Nicotiana tabacum OX=4097 PE=2 SV=1	Reverse transcriptase-like	regulation of RNA metabolic process	nucleic acid binding//RNA-DNA hybrid ribonuclease activity	--	-1.1271	0.00038042	0.025702
Cluster-6604.30401	--	--	--	--	--	--	--	-1.1255	0.00053092	0.032917
Cluster-6604.61629	probable serine/threonine-protein kinase DDB_G0267686 [Quercus suber]	--	VQ motif-containing protein 22 OS=Arabidopsis thaliana OX=3702 GN=VQ22 PE=2 SV=1	--	--	--	--	-1.1247	0.00029076	0.020986
Cluster-6604.85963	hypothetical protein TanjilG_10233 [Lupinus angustifolius]	Malus domestica mRNA, microsatellite: MEST200, clone: LEF01_05_G12	Ribulose bisphosphate carboxylase small chain, chloroplastic OS=Glycine tabacina OX=44016 GN=RBCS PE=3 SV=1	--	--	--	--	-1.123	0.00011647	0.010634
Cluster-6604.50847	--	--	--	--	--	--	--	-1.1206	9.79e-05	0.00928
Cluster-6604.35512	bidirectional sugar transporter SWEET17 [Herrania umbratica]	PREDICTED: Coffea eugenioides bidirectional sugar transporter SWEET17-like (LOC113761972), mRNA	Bidirectional sugar transporter SWEET17 OS=Arabidopsis thaliana OX=3702 GN=SWEET17 PE=1 SV=2	Sugar efflux transporter for intercellular exchange	--	--	integral component of membrane	-1.119	0.00031009	0.022006
Cluster-6604.46114	hypothetical protein AQUCO_00200257v1 [Aquilegia coerulea]	--	--	Sex peptide (SP) family	regulation of female receptivity, post-mating//signal transduction	hormone activity	extracellular region	-1.1188	1.1e-05	0.0015945
Cluster-6604.75816	--	--	--	Glycosyl hydrolases family 2, TIM barrel domain//DAD family	carbohydrate metabolic process	hydrolase activity, hydrolyzing O-glycosyl compounds	integral component of membrane//oligosaccharyltransferase complex	-1.1188	0.00037882	0.02561
Cluster-6604.68199	R2R3-MYB transcription factor MYB6 [Epimedium sagittatum]	Epimedium sagittatum R2R3-MYB transcription factor MYB6 (MYB6) mRNA, complete cds	Transcription factor MYB61 OS=Arabidopsis thaliana OX=3702 GN=MYB61 PE=2 SV=1	SLIDE	chromatin remodeling	nucleic acid binding//ATP binding//hydrolase activity, acting on acid anhydrides, in phosphorus-containing anhydrides	nucleus	-1.1179	0.00015077	0.013101
Cluster-6604.78507	18.2 kDa class I heat shock protein-like [Manihot esculenta]	PREDICTED: Prunus avium 18.5 kDa class I heat shock protein (LOC110769203), mRNA	17.8 kDa class I heat shock protein OS=Daucus carota OX=4039 PE=3 SV=1	Ribonucleotide reductase, all-alpha domain	oxidation-reduction process//purine nucleobase metabolic process//DNA replication//pyrimidine nucleobase metabolic process//deoxyribonucleoside diphosphate metabolic process	ribonucleoside-diphosphate reductase activity, thioredoxin disulfide as acceptor//ATP binding	ribonucleoside-diphosphate reductase complex	-1.1164	0.00022195	0.017353
Cluster-6604.72537	--	--	--	--	--	--	--	-1.1159	0.00085526	0.045906
Cluster-6604.26230	SANT/Myb domain [Macleaya cordata]	PREDICTED: Populus trichocarpa protein RADIALIS-like 3 (LOC7480132), mRNA	Protein RADIALIS-like 1 OS=Arabidopsis thaliana OX=3702 GN=RL1 PE=2 SV=1	--	--	--	--	-1.1148	0.00082214	0.044668
Cluster-6604.51240	--	--	--	--	--	--	--	-1.1134	0.00016778	0.014176
Cluster-6604.42773	--	--	--	--	--	--	--	-1.1132	0.00018528	0.015256
Cluster-6604.48745	--	--	--	--	--	--	--	-1.1132	0.00063238	0.037192
Cluster-6604.48523	hypersensitive-induced response protein 1-like, partial [Olea europaea var. sylvestris]	PREDICTED: Quercus suber hypersensitive-induced response protein 1 (LOC112006247), transcript variant X2, mRNA	Hypersensitive-induced response protein 1 OS=Arabidopsis thaliana OX=3702 GN=HIR1 PE=1 SV=1	--	--	--	--	-1.1129	0.00014686	0.012853
Cluster-6604.66523	--	--	--	--	--	--	--	-1.111	0.00037015	0.025146
Cluster-6604.35408	hypothetical protein AQUCO_00400288v1 [Aquilegia coerulea]	PREDICTED: Nelumbo nucifera laccase-4-like (LOC104601205), mRNA	Laccase-4 OS=Arabidopsis thaliana OX=3702 GN=IRX12 PE=2 SV=2	Calcium-activated SK potassium channel//Multicopper oxidase//Multicopper oxidase//Multicopper oxidase	potassium ion transport//oxidation-reduction process	copper ion binding//small conductance calcium-activated potassium channel activity//oxidoreductase activity	integral component of membrane	-1.1109	0.00011243	0.010371
Cluster-6604.39093	--	--	--	--	--	--	--	-1.1106	0.00092034	0.048267
Cluster-6604.29801	hypothetical protein AQUCO_01700317v1 [Aquilegia coerulea]	--	--	--	--	--	--	-1.1093	0.00034916	0.024089
Cluster-6604.23846	hypothetical protein VITISV_039695 [Vitis vinifera]	PREDICTED: Papaver somniferum sulfate transporter 3.1-like (LOC113347161), mRNA	Sulfate transporter 3.1 OS=Arabidopsis thaliana OX=3702 GN=SULTR3;1 PE=2 SV=1	Sulfate permease family	sulfate transport	sulfate transmembrane transporter activity	integral component of membrane	-1.1089	7.12e-05	0.0072877
Cluster-6604.44778	hypothetical protein AQUCO_05000018v1 [Aquilegia coerulea]	PREDICTED: Capsicum annuum glutelin type-A 3-like (LOC107852818), mRNA	--	--	--	--	--	-1.1083	0.00091702	0.048185
Cluster-6604.55969	--	--	Phosphatidylinositol/phosphatidylcholine transfer protein SFH10 OS=Arabidopsis thaliana OX=3702 GN=SFH10 PE=3 SV=1	--	--	--	--	-1.1061	0.00064271	0.03756
Cluster-6604.46303	--	--	--	--	--	--	--	-1.105	0.0007405	0.041538
Cluster-6604.49094	--	--	--	Alpha conotoxin precursor	pathogenesis//signal transduction//chemical synaptic transmission	acetylcholine receptor inhibitor activity	extracellular region	-1.1042	6.94e-05	0.0071565
Cluster-6604.69100	hypothetical protein AQUCO_01400194v1 [Aquilegia coerulea]	--	Aspartic proteinase nepenthesin-1 OS=Nepenthes gracilis OX=150966 GN=nep1 PE=1 SV=1	--	--	--	--	-1.104	0.00095839	0.04967
Cluster-6604.30005	--	--	--	Porphobilinogen deaminase, C-terminal domain//3-dehydroquinate synthase II	tetrapyrrole biosynthetic process//chlorophyll metabolic process//tryptophan biosynthetic process//oxidation-reduction process//L-phenylalanine biosynthetic process//tyrosine biosynthetic process//aromatic amino acid family biosynthetic process	3-dehydroquinate synthase activity//hydroxymethylbilane synthase activity//oxidoreductase activity	--	-1.1039	7.75e-05	0.0077653
Cluster-6604.27452	hypothetical protein GOBAR_AA34216 [Gossypium barbadense]	PREDICTED: Gossypium arboreum xyloglucan glycosyltransferase 4 (LOC108454132), mRNA	Glucomannan 4-beta-mannosyltransferase 1 OS=Cyamopsis tetragonoloba OX=3832 GN=ManS PE=1 SV=1	Nucleolar protein,Nop52	rRNA processing	--	preribosome, small subunit precursor	-1.1003	0.00045982	0.029733
Cluster-6604.44161	--	--	--	Fibronectin type I domain	--	--	extracellular region	-1.0986	8.28e-05	0.0081465
Cluster-6604.42038	PREDICTED: uncharacterized protein LOC104610301 [Nelumbo nucifera]	--	Protein MODIFYING WALL LIGNIN-1 OS=Arabidopsis thaliana OX=3702 GN=MWL1 PE=1 SV=2	--	--	--	--	-1.0981	0.00043061	0.028226
Cluster-6604.38804	hypothetical protein C5167_038060 [Papaver somniferum]	--	--	--	--	--	--	-1.0958	0.00068928	0.039753
Cluster-6604.45588	PREDICTED: heat stress transcription factor B-2a-like [Nelumbo nucifera]	PREDICTED: Ricinus communis heat stress transcription factor B-2a (LOC8279496), mRNA	Heat stress transcription factor B-1 OS=Arabidopsis thaliana OX=3702 GN=HSFB1 PE=2 SV=2	Beta defensin//HSF-type DNA-binding	regulation of transcription, DNA-templated//innate immune response	DNA-binding transcription factor activity//sequence-specific DNA binding	extracellular region//host cell nucleus//transcription regulator complex	-1.0955	6.73e-05	0.0069688
Cluster-6604.55912	--	--	--	--	--	--	--	-1.0943	0.00024531	0.01861
Cluster-6604.43015	--	--	--	--	--	--	--	-1.0923	0.0005755	0.0349
Cluster-6604.46686	--	--	--	--	--	--	--	-1.0923	0.00066593	0.03869
Cluster-6604.45553	uncharacterized protein LOC113358730 [Papaver somniferum]	--	--	--	--	--	--	-1.0922	6.62e-05	0.0068753
Cluster-6604.47530	hypothetical protein VITISV_024015 [Vitis vinifera]	--	--	--	--	--	--	-1.092	0.00032747	0.022972
Cluster-6604.48249	hypothetical protein AQUCO_02600311v1 [Aquilegia coerulea]	--	MLP-like protein 43 OS=Arabidopsis thaliana OX=3702 GN=MLP43 PE=1 SV=1	Pathogenesis-related protein Bet v 1 family	defense response	--	--	-1.0888	0.00023907	0.01825
Cluster-6604.53885	Ribonuclease III domain [Macleaya cordata]	--	Ribonuclease 3-like protein 2 OS=Arabidopsis thaliana OX=3702 GN=RTL2 PE=1 SV=1	Ribonuclease-III-like//Ribosomal proteins L26 eukaryotic, L24P archaeal//Ribonuclease III domain//Pou domain - N-terminal to homeobox domain//Bunyavirus non-structural protein NS-s	ribosome biogenesis//regulation of RNA metabolic process//RNA processing//translation//regulation of transcription, DNA-templated//viral process	DNA-binding transcription factor activity//structural constituent of ribosome//ribonuclease III activity	ribosome//transcription regulator complex//large ribosomal subunit	-1.0813	0.0006136	0.03633
Cluster-6604.54233	--	--	--	--	--	--	--	-1.0802	0.0002623	0.019443
Cluster-6604.47745	hypothetical protein AQUCO_03800084v1 [Aquilegia coerulea]	PREDICTED: Durio zibethinus silicon efflux transporter LSI2-like (LOC111289914), mRNA	Silicon efflux transporter LSI2 OS=Oryza sativa subsp. japonica OX=39947 GN=LSI2 PE=1 SV=1	Divalent cation transporter//LisH//Glycosyl hydrolases family 28//Citrate transporter//Sodium:sulfate symporter transmembrane region//Bacterial Na+/H+ antiporter B (NhaB)//Kinesin motor domain//Arsenical pump membrane protein	transmembrane transport//sodium ion transport//carbohydrate metabolic process//starch metabolic process//regulation of pH//microtubule-based process//microtubule-based movement//arsenite transport//cation transport//sucrose metabolic process	sodium:proton antiporter activity//transmembrane transporter activity//protein binding//microtubule motor activity//cation transmembrane transporter activity//arsenite transmembrane transporter activity//ATP binding//microtubule binding//polygalacturonase activity	tubulin complex//integral component of membrane//membrane//microtubule	-1.0795	7.12e-05	0.0072877
Cluster-6604.36163	mannose-1-phosphate guanylyltransferase 1 [Manihot esculenta]	PREDICTED: Nelumbo nucifera mannose-1-phosphate guanylyltransferase 1-like (LOC104601119), mRNA	Mannose-1-phosphate guanylyltransferase 1 OS=Arabidopsis thaliana OX=3702 GN=CYT1 PE=1 SV=1	L-fucokinase//Nucleotidyl transferase	biosynthetic process	nucleotidyltransferase activity//transferase activity, transferring phosphorus-containing groups	--	-1.0784	0.00052941	0.032917
Cluster-6604.50025	Glycoside hydrolase [Macleaya cordata]	PREDICTED: Papaver somniferum chitinase-like protein 1 (LOC113283451), mRNA	Chitinase-like protein 1 OS=Arabidopsis thaliana OX=3702 GN=CTL1 PE=1 SV=1	Chitinase class I	chitin catabolic process//cell wall macromolecule catabolic process	chitinase activity	--	-1.0773	4.71e-06	0.00079548
Cluster-6604.57172	--	--	--	--	--	--	--	-1.072	6.2e-06	0.00099068
Cluster-6604.20674	hypothetical protein CKAN_01243400 [Cinnamomum micranthum f. kanehirae]	--	--	--	--	--	--	-1.0702	0.00052289	0.032677
Cluster-6604.52938	--	--	--	--	--	--	--	-1.0701	0.00061934	0.036563
Cluster-6604.46755	--	--	--	--	--	--	--	-1.0683	0.00051148	0.032183
Cluster-6604.46215	ACT domain [Macleaya cordata]	PREDICTED: Nicotiana tabacum ACT domain-containing protein ACR4-like (LOC107802155), mRNA	ACT domain-containing protein ACR4 OS=Arabidopsis thaliana OX=3702 GN=ACR4 PE=2 SV=1	Hepsin, SRCR domain//PAS fold	regulation of transcription, DNA-templated	serine-type endopeptidase activity//serine-type exopeptidase activity	--	-1.0666	0.0004609	0.029775
Cluster-6604.54496	--	--	--	Accessory gene regulator B	quorum sensing//pathogenesis	peptidase activity	integral component of membrane	-1.0645	4.74e-05	0.0053208
Cluster-6604.43379	--	--	--	--	--	--	--	-1.0636	0.00029747	0.021324
Cluster-6604.53918	PREDICTED: autophagy-related protein 8C isoform X2 [Nelumbo nucifera]	PREDICTED: Papaver somniferum autophagy-related protein 8C (LOC113287952), transcript variant X2, mRNA	Autophagy-related protein 8C-like OS=Solanum tuberosum OX=4113 GN=ATG8CL PE=1 SV=1	--	--	--	--	-1.0629	1.22e-05	0.0017371
Cluster-6604.22620	hypothetical protein AQUCO_02100157v1 [Aquilegia coerulea]	--	E3 ubiquitin-protein ligase RNF126 OS=Xenopus tropicalis OX=8364 GN=rnf126 PE=2 SV=1	RING-variant domain//Zinc-finger of the MIZ type in Nse subunit//Anaphase-promoting complex subunit 11 RING-H2 finger//Zinc finger, C3HC4 type (RING finger)//RING-H2 zinc finger domain	protein ubiquitination	ubiquitin-protein transferase activity//zinc ion binding//metal ion binding	anaphase-promoting complex	-1.0606	0.00032706	0.022958
Cluster-6604.57185	(DL)-glycerol-3-phosphatase 2 [Sesamum indicum]	--	(DL)-glycerol-3-phosphatase 1, mitochondrial OS=Arabidopsis thaliana OX=3702 GN=GPP1 PE=1 SV=1	U4/U6.U5 small nuclear ribonucleoproteins	RNA splicing	--	--	-1.057	0.00022158	0.017336
Cluster-6604.50477	--	--	--	--	--	--	--	-1.0569	0.00016296	0.01388
Cluster-6604.50497	--	--	--	--	--	--	--	-1.0533	0.0006144	0.03633
Cluster-6604.51381	--	--	--	--	--	--	--	-1.0521	0.00090054	0.047552
Cluster-6604.43893	hypothetical protein MANES_04G014400 [Manihot esculenta]	--	Receptor-like protein EIX2 OS=Solanum lycopersicum OX=4081 GN=EIX2 PE=1 SV=2	Neurohypophysial hormones, N-terminal Domain//Leucine rich repeat	neuropeptide signaling pathway	neurohypophyseal hormone activity//protein binding	extracellular region	-1.0503	0.00054354	0.033454
Cluster-6604.38767	--	--	--	--	--	--	--	-1.0497	0.00071819	0.040842
Cluster-6604.16167	--	Brassica oleracea HDEM genome, scaffold: C3	--	--	--	--	--	-1.0484	0.00020044	0.016226
Cluster-6604.51352	--	--	--	--	--	--	--	-1.0477	7.84e-05	0.0078178
Cluster-6604.23511	STAS domain [Macleaya cordata]	PREDICTED: Theobroma cacao sulfate transporter 1.3 (LOC18592206), transcript variant X5, mRNA	Sulfate transporter 1.3 OS=Arabidopsis thaliana OX=3702 GN=SULTR1;3 PE=2 SV=1	Sulfate permease family	sulfate transport	sulfate transmembrane transporter activity	integral component of membrane	-1.0477	0.00026985	0.019855
Cluster-6604.44871	putative bifunctional inhibitor/lipid-transfer protein/seed storage 2S albumin superfamily protein [Helianthus annuus]	PREDICTED: Durio zibethinus 14 kDa proline-rich protein DC2.15-like (LOC111305900), mRNA	14 kDa proline-rich protein DC2.15 OS=Daucus carota OX=4039 PE=2 SV=1	--	--	--	--	-1.047	0.00042098	0.02771
Cluster-6604.48449	PMR5 N-terminal domain [Macleaya cordata]	PREDICTED: Glycine soja protein trichome birefringence-like 38 (LOC114389414), mRNA	Protein trichome birefringence-like 38 OS=Arabidopsis thaliana OX=3702 GN=TBL38 PE=2 SV=1	DNA mismatch repair protein, C-terminal domain//DAHP synthetase I family	mismatch repair//biosynthetic process	mismatched DNA binding//ATP binding	--	-1.0467	4.2e-05	0.004839
Cluster-6604.48816	--	--	--	Oligosaccharyltransferase subunit Ribophorin II	protein N-linked glycosylation	--	integral component of membrane//oligosaccharyltransferase complex	-1.0458	0.00034227	0.023752
Cluster-6604.59231	--	--	--	Tetraspanin family	--	--	integral component of membrane	-1.043	0.00059879	0.035695
Cluster-6604.57997	hypothetical protein GOBAR_AA22985 [Gossypium barbadense]	PREDICTED: Sesamum indicum uncharacterized LOC105164424 (LOC105164424), transcript variant X2, mRNA	--	--	--	--	--	-1.0424	0.00049213	0.031278
Cluster-6604.37260	--	--	--	--	--	--	--	-1.0421	0.00046102	0.029775
Cluster-6604.41536	--	--	--	--	--	--	--	-1.0407	5.15e-05	0.0056621
Cluster-6604.52843	--	--	--	--	--	--	--	-1.0398	0.00039795	0.026544
Cluster-6604.57350	--	--	--	--	--	--	--	-1.0382	0.00066191	0.038498
Cluster-6604.58259	--	--	--	--	--	--	--	-1.0376	0.00057989	0.035082
Cluster-6604.52761	--	--	--	--	--	--	--	-1.0369	0.00051731	0.032453
Cluster-6604.75526	zinc finger protein [Macleaya cordata]	--	Probable E3 ubiquitin-protein ligase LUL3 OS=Arabidopsis thaliana OX=3702 GN=LUL3 PE=1 SV=1	Bowman-Birk serine protease inhibitor family	--	serine-type endopeptidase inhibitor activity	extracellular region	-1.0334	0.00070995	0.04052
Cluster-6604.8163	--	--	--	--	--	--	--	-1.0324	0.00021534	0.01694
Cluster-6604.41993	F-box/LRR-repeat protein 14 [Populus trichocarpa]	Vitis vinifera contig VV78X019875.8, whole genome shotgun sequence	F-box/LRR-repeat protein 14 OS=Arabidopsis thaliana OX=3702 GN=FBL14 PE=2 SV=1	F-box-like	--	protein binding	--	-1.0298	0.00046308	0.029839
Cluster-6604.50227	--	--	--	--	--	--	--	-1.0295	8.55e-05	0.008348
Cluster-6604.44866	Proliferation-associated protein 2G4, partial [Glycine soja]	PREDICTED: Erythranthe guttatus ERBB-3 BINDING PROTEIN 1-like (LOC105953113), mRNA	ERBB-3 BINDING PROTEIN 1 OS=Solanum tuberosum OX=4113 GN=EBP1 PE=2 SV=1	--	--	--	--	-1.0251	0.00089775	0.047552
Cluster-6604.52521	PREDICTED: chaperone protein dnaJ 11, chloroplastic [Vitis vinifera]	--	Chaperone protein dnaJ 11, chloroplastic OS=Arabidopsis thaliana OX=3702 GN=ATJ11 PE=1 SV=2	--	--	--	--	-1.0207	9.03e-06	0.001358
Cluster-6604.26598	PREDICTED: chlorophyll a-b binding protein 4, chloroplastic [Nelumbo nucifera]	PREDICTED: Nelumbo nucifera chlorophyll a-b binding protein 4, chloroplastic (LOC104598101), mRNA	Chlorophyll a-b binding protein 4, chloroplastic OS=Arabidopsis thaliana OX=3702 GN=LHCA4 PE=1 SV=1	--	--	--	--	-1.0193	0.00056183	0.034292
Cluster-6604.53388	--	--	--	--	--	--	--	-1.0184	0.00013053	0.011666
Cluster-6604.54082	unnamed protein product [Coffea canephora]	--	--	--	--	--	--	-1.0161	0.0002061	0.016573
Cluster-6604.53571	temperature-induced lipocalin-1-like [Chenopodium quinoa]	Citrus sinensis apolipoprotein D-like (TIL), mRNA &amp;&amp; DQ223001.1 Citrus sinensis temperature-induced lipocalin (TIL) mRNA, complete cds	Temperature-induced lipocalin-1 OS=Arabidopsis thaliana OX=3702 GN=TIL PE=1 SV=1	--	--	--	--	-1.0121	2.55e-05	0.0032137
Cluster-6604.56055	uncharacterized protein LOC112016628 [Quercus suber]	--	--	--	--	--	--	-1.0067	0.0003614	0.024752
Cluster-6604.47416	hypothetical protein CISIN_1g033114mg [Citrus sinensis]	PREDICTED: Lupinus angustifolius autophagy-related protein 8f (LOC109350053), mRNA	Autophagy-related protein 8e OS=Arabidopsis thaliana OX=3702 GN=ATG8E PE=1 SV=2	SbmA/BacA-like family	peptide transport	peptide transmembrane transporter activity	integral component of membrane	-1.005	2.32e-05	0.0029659
Cluster-6604.45512	hypothetical protein AQUCO_00300656v1 [Aquilegia coerulea]	PREDICTED: Populus trichocarpa F-box/LRR-repeat protein 3 (LOC18098637), transcript variant X2, mRNA	F-box/LRR-repeat protein 3 OS=Arabidopsis thaliana OX=3702 GN=FBL3 PE=2 SV=1	Leucine Rich repeat//Leucine Rich Repeat//Leucine rich repeat	--	protein binding	--	1.0068	1.41e-05	0.0019598
Cluster-6604.52444	Importin-5 like [Actinidia chinensis var. chinensis]	PREDICTED: Nelumbo nucifera importin-5-like (LOC104611133), mRNA	Importin-5 OS=Homo sapiens OX=9606 GN=IPO5 PE=1 SV=4	Armadillo/beta-catenin-like repeat//Adaptin N terminal region//HEAT repeat//Importin-beta N-terminal domain//PsbL protein//UME (NUC010) domain//Putative closterovirus papain-like endopeptidase	photosynthesis//phosphorylation//serine family amino acid metabolic process//purine nucleobase metabolic process//viral genome replication//intracellular protein transport//vesicle-mediated transport	protein binding//ATP binding//Ran GTPase binding//RNA-directed 5'-3' RNA polymerase activity//protein serine/threonine kinase activity//RNA binding	membrane//photosystem II reaction center//membrane coat//photosystem II//RNA-directed RNA polymerase complex	1.0068	0.00034202	0.023752
Cluster-6604.44188	hypothetical protein AQUCO_09500028v1 [Aquilegia coerulea]	PREDICTED: Gossypium hirsutum bZIP transcription factor 60-like (LOC107957422), mRNA	bZIP transcription factor 50 OS=Oryza sativa subsp. japonica OX=39947 GN=BZIP50 PE=2 SV=1	--	--	--	--	1.0075	0.00018363	0.015163
Cluster-6604.49340	PREDICTED: NHP2-like protein 1 [Nelumbo nucifera]	PREDICTED: Populus trichocarpa NHP2-like protein 1 (LOC7467445), mRNA	NHP2-like protein 1 OS=Xenopus laevis OX=8355 GN=snu13 PE=2 SV=1	Coiled stalk of trimeric autotransporter adhesin	pathogenesis	--	outer membrane	1.0084	2.78e-05	0.0034498
Cluster-6604.51061	hypothetical protein TanjilG_20716 [Lupinus angustifolius]	PREDICTED: Cucurbita pepo subsp. pepo 60S ribosomal protein L27a-3-like (LOC111801365), mRNA	60S ribosomal protein L27a-3 OS=Arabidopsis thaliana OX=3702 GN=RPL27AC PE=2 SV=2	Protein of unknown function (DUF1035)	--	structural molecule activity	integral component of membrane	1.0086	5.03e-05	0.0055565
Cluster-6604.15739	--	--	--	--	--	--	--	1.0115	0.0003627	0.024795
Cluster-6604.44717	diacylglycerol O-acyltransferase 3, cytosolic-like [Hevea brasiliensis]	PREDICTED: Populus trichocarpa diacylglycerol O-acyltransferase 3, cytosolic (LOC7496487), mRNA	Diacylglycerol O-acyltransferase 3 OS=Arabidopsis thaliana OX=3702 GN=DGAT3 PE=1 SV=2	--	--	--	--	1.0155	1.89e-05	0.002496
Cluster-6604.49769	hypothetical protein GW17_00004055 [Ensete ventricosum]	PREDICTED: Camelina sativa phospholipase D alpha 1 (LOC104765407), transcript variant X1, mRNA	Phospholipase D alpha 1 OS=Zea mays OX=4577 GN=PLD1 PE=2 SV=1	Phospholipase D Active site motif	--	catalytic activity	--	1.0186	0.00020917	0.016718
Cluster-6604.44468	--	--	--	--	--	--	--	1.0193	0.00016582	0.014067
Cluster-6604.50919	--	--	--	--	--	--	--	1.0211	0.00043401	0.028432
Cluster-6604.47896	putative S-adenosyl-L-methionine-dependent methyltransferase [Macleaya cordata]	PREDICTED: Nelumbo nucifera probable methyltransferase PMT21 (LOC104596364), transcript variant X2, mRNA	Probable methyltransferase PMT21 OS=Arabidopsis thaliana OX=3702 GN=ERD3 PE=2 SV=1	Putative S-adenosyl-L-methionine-dependent methyltransferase	--	methyltransferase activity	--	1.022	0.00025512	0.019078
Cluster-6604.21175	PREDICTED: probable receptor-like protein kinase At4g10390 [Nelumbo nucifera]	--	Salt tolerance receptor-like cytoplasmic kinase 1 OS=Oryza sativa subsp. japonica OX=39947 GN=STRK1 PE=1 SV=2	Oxaloacetate decarboxylase, gamma chain//Protein tyrosine and serine/threonine kinase//Protein kinase domain//Lipopolysaccharide assembly protein A domain	protein phosphorylation//proline metabolic process//pyruvate metabolic process//sodium ion transport//arginine metabolic process//sodium ion export across plasma membrane	ATP binding//oxaloacetate decarboxylase activity//sodium ion transmembrane transporter activity//protein kinase activity	membrane//integral component of plasma membrane	1.0236	0.00076857	0.042673
Cluster-6604.39116	putative phospholipid-transporting ATPase 9 isoform X1 [Cinnamomum micranthum f. kanehirae]	PREDICTED: Nelumbo nucifera putative phospholipid-transporting ATPase 9 (LOC104600847), transcript variant X4, mRNA	Putative phospholipid-transporting ATPase 9 OS=Arabidopsis thaliana OX=3702 GN=ALA9 PE=3 SV=1	Protein of unknown function (DUF3522)	--	--	integral component of membrane	1.0252	3.57e-05	0.0042157
Cluster-6604.59775	DNA-binding WRKY [Macleaya cordata]	--	Probable WRKY transcription factor 70 OS=Arabidopsis thaliana OX=3702 GN=WRKY70 PE=1 SV=1	Thiolase, N-terminal domain//BNIP3//Slow voltage-gated potassium channel//WRKY DNA -binding domain	ion transport//regulation of transcription, DNA-templated//potassium ion transport//positive regulation of apoptotic process	voltage-gated potassium channel activity//transferase activity, transferring acyl groups other than amino-acyl groups//sequence-specific DNA binding//DNA-binding transcription factor activity	membrane//integral component of membrane//transcription regulator complex//mitochondrial envelope//voltage-gated potassium channel complex	1.0262	0.0004108	0.027302
Cluster-6604.28155	hypothetical protein AQUCO_00100337v1, partial [Aquilegia coerulea]	PREDICTED: Nelumbo nucifera zinc phosphodiesterase ELAC protein 2-like (LOC104612364), transcript variant X3, mRNA	tRNAse Z TRZ4, mitochondrial OS=Arabidopsis thaliana OX=3702 GN=TRZ4 PE=2 SV=1	Sin-like protein conserved region	transcription, DNA-templated	--	nucleus	1.027	0.00079265	0.043587
Cluster-6604.49768	PREDICTED: probable glutathione S-transferase [Gossypium hirsutum]	--	Probable glutathione S-transferase parC OS=Nicotiana tabacum OX=4097 GN=PARC PE=2 SV=1	Glutathione S-transferase, N-terminal domain//ATP synthase protein 8//FtsH Extracellular//Glutathione S-transferase, N-terminal domain//Mediator of RNA pol II transcription subunit 19//Glutathione S-transferase, N-terminal domain	ATP synthesis coupled proton transport//regulation of transcription by RNA polymerase II	ATP binding//zinc ion binding//transcription coregulator activity//protein binding//proton transmembrane transporter activity//metalloendopeptidase activity	transcription regulator complex//integral component of membrane//mediator complex//mitochondrial proton-transporting ATP synthase complex, coupling factor F(o)	1.0293	6.14e-06	0.00098426
Cluster-6604.39154	Glutaredoxin [Macleaya cordata]	--	Uncharacterized protein At5g39865 OS=Arabidopsis thaliana OX=3702 GN=At5g39865 PE=2 SV=1	Glutaredoxin//BAH domain	cell redox homeostasis//obsolete electron transport	electron transfer activity//protein disulfide oxidoreductase activity//chromatin binding	chromatin	1.0306	0.00015311	0.013252
Cluster-6604.47473	SANT/Myb domain [Macleaya cordata]	PREDICTED: Daucus carota subsp. sativus transcription factor MYB80 (LOC108198824), mRNA	Transcription factor CSA OS=Oryza sativa subsp. japonica OX=39947 GN=CSA PE=2 SV=2	--	--	--	--	1.0338	0.00013342	0.011875
Cluster-6604.46645	hypothetical protein CCACVL1_06272 [Corchorus capsularis]	PREDICTED: Quercus suber phytochrome E-like (LOC112039168), transcript variant X2, mRNA	Phytochrome E OS=Ipomoea nil OX=35883 GN=PHYE PE=2 SV=1	GAF domain//Phytochrome region//PAS fold//His Kinase A (phospho-acceptor) domain//PAS fold//Mammalian defensin//PAS fold//P-11 zinc finger	signal transduction//phosphorelay signal transduction system//defense response//phosphorylation//detection of visible light//regulation of transcription, DNA-templated//protein-chromophore linkage	phosphorelay sensor kinase activity//RNA binding//zinc ion binding//protein binding	protein histidine kinase complex//extracellular region	1.0349	0.00059613	0.035639
Cluster-6604.52076	--	--	--	Neurotoxin B-IV-like protein//FtsK/SpoIIIE family	transport//pathogenesis	DNA binding//sodium channel inhibitor activity//nucleotide binding//ATP binding	extracellular region	1.0354	0.00017134	0.014371
Cluster-6604.51522	Nicotianamine synthase [Vitis vinifera]	PREDICTED: Herrania umbratica nicotianamine synthase (LOC110415545), mRNA	Nicotianamine synthase OS=Solanum lycopersicum OX=4081 GN=CHLN PE=2 SV=1	Cell division protein SepF//Nicotianamine synthase protein	cell septum assembly//nicotianamine biosynthetic process	nicotianamine synthase activity	--	1.0357	0.0005851	0.035232
Cluster-6604.48949	Late embryogenesis abundant protein, LEA-14 [Corchorus capsularis]	--	Late embryogenesis abundant protein Lea14-A OS=Gossypium hirsutum OX=3635 GN=LEA14-A PE=2 SV=1	--	--	--	--	1.0383	0.00057001	0.034714
Cluster-6604.27972	PREDICTED: uncharacterized protein LOC104607588 [Nelumbo nucifera]	PREDICTED: Juglans regia uncharacterized LOC109004115 (LOC109004115), mRNA	--	Armadillo/beta-catenin-like repeat	--	protein binding	--	1.0396	2.4e-05	0.0030756
Cluster-6604.51724	hypothetical protein MANES_06G134900 [Manihot esculenta]	--	Putative glycerol-3-phosphate transporter 1 OS=Arabidopsis thaliana OX=3702 GN=At3g47420 PE=2 SV=1	Sugar (and other) transporter//Major Facilitator Superfamily	transmembrane transport	transmembrane transporter activity	integral component of membrane	1.0412	3.09e-05	0.0037606
Cluster-6604.51310	PREDICTED: glycosyltransferase family 92 protein RCOM_0530710-like [Nelumbo nucifera]	--	Glycosyltransferase family 92 protein RCOM_0530710 OS=Ricinus communis OX=3988 GN=RCOM_0530710 PE=3 SV=1	--	--	--	--	1.0417	0.00064972	0.037894
Cluster-6604.47954	probable E3 ubiquitin-protein ligase EDA40 [Ricinus communis]	Angelica gigas microsatellite AGN-tri0911 sequence	E3 ubiquitin-protein ligase WAV3 OS=Arabidopsis thaliana OX=3702 GN=WAV3 PE=1 SV=1	--	--	--	--	1.0419	1.35e-05	0.0018964
Cluster-6604.32029	PREDICTED: UBP1-associated protein 2A-like [Nelumbo nucifera]	--	UBP1-associated protein 2B OS=Arabidopsis thaliana OX=3702 GN=UBA2B PE=2 SV=1	RNA recognition motif. (a.k.a. RRM, RBD, or RNP domain)//CDC45-like protein//Cut8, nuclear proteasome tether protein//Centriole, cilia and spindle-associated//Spt20 family//DNA polymerase phi//Mpp10 protein//RNA recognition motif//Nop14-like family	rRNA processing//nuclear protein quality control by the ubiquitin-proteasome system//regulation of transcription, DNA-templated//proteasome localization//DNA replication initiation	transcription coregulator activity//DNA binding//transcription factor binding//nucleic acid binding	nucleolus//Mpp10 complex//transcription regulator complex//SAGA complex//cytoskeleton//small nucleolar ribonucleoprotein complex//small-subunit processome//nucleus	1.0423	0.00025043	0.01883
Cluster-6604.43173	hypothetical protein BVC80_8973g29 [Macleaya cordata]	--	--	--	--	--	--	1.0441	0.00022674	0.017614
Cluster-6604.45493	hypothetical protein AQUCO_02400058v1 [Aquilegia coerulea]	--	--	PsbL protein	photosynthesis	--	membrane//photosystem II reaction center//photosystem II	1.0472	0.00023181	0.017958
Cluster-6604.42264	--	--	--	--	--	--	--	1.0476	0.00078502	0.04332
Cluster-6604.49895	Ribosomal protein S5 [Macleaya cordata]	PREDICTED: Camellia sinensis 40S ribosomal protein S2-4-like (LOC114312258), mRNA	40S ribosomal protein S2-4 OS=Arabidopsis thaliana OX=3702 GN=RPS2D PE=2 SV=1	Ribosomal protein S5, N-terminal domain//Ribosomal protein S5, C-terminal domain//SCIMP protein	ribosome biogenesis//translation	RNA binding//structural constituent of ribosome	immunological synapse//ribosome//tetraspanin-enriched microdomain//integral component of membrane	1.0506	0.00039188	0.026219
Cluster-6604.76429	hypothetical protein AQUCO_04400043v1 [Aquilegia coerulea]	--	--	--	--	--	--	1.052	6.27e-05	0.0065965
Cluster-6604.45416	--	--	--	--	--	--	--	1.0547	6.25e-05	0.0065916
Cluster-6604.41914	Galactosyl transferase [Macleaya cordata]	PREDICTED: Vitis vinifera probable xyloglucan 6-xylosyltransferase 5 (LOC100263916), transcript variant X2, mRNA	Probable xyloglucan 6-xylosyltransferase 5 OS=Arabidopsis thaliana OX=3702 GN=XXT5 PE=1 SV=1	galactosyl transferase GMA12/MNN10 family	--	transferase activity, transferring glycosyl groups	integral component of membrane	1.0559	8.31e-05	0.0081728
Cluster-6604.49945	PREDICTED: alpha-1,4 glucan phosphorylase L-2 isozyme, chloroplastic/amyloplastic [Nelumbo nucifera]	PREDICTED: Prunus avium alpha-1,4 glucan phosphorylase L isozyme, chloroplastic/amyloplastic (LOC110749864), mRNA	Alpha-1,4 glucan phosphorylase L-2 isozyme, chloroplastic/amyloplastic OS=Solanum tuberosum OX=4113 GN=STP-1 PE=1 SV=1	snRNA-activating protein complex subunit 19, SNAPc subunit 19//Subunit CCDC53 of WASH complex//Sodium ion transport-associated//Carbohydrate phosphorylase	carbohydrate metabolic process//transcription initiation from RNA polymerase III promoter//sodium ion transport//transcription by RNA polymerase II	glycogen phosphorylase activity//voltage-gated sodium channel activity	WASH complex//voltage-gated sodium channel complex//nucleus	1.0591	8.47e-05	0.0082872
Cluster-6604.53936	protein IN2-1 B isoform X1 [Cinnamomum micranthum f. kanehirae]	Ipomoea trifida cultivar NCNSP0306 chromosome 11	Protein IN2-1 homolog A OS=Oryza sativa subsp. japonica OX=39947 GN=Os03g0283200 PE=2 SV=1	--	--	--	--	1.0593	0.00017288	0.014451
Cluster-6604.46008	hypothetical protein EUGRSUZ_I01493 [Eucalyptus grandis]	PREDICTED: Papaver somniferum expansin-like A2 (LOC113292225), mRNA	Expansin-like A3 OS=Arabidopsis thaliana OX=3702 GN=EXLA3 PE=2 SV=1	--	--	--	--	1.0616	0.00073176	0.041255
Cluster-6604.46329	--	--	--	--	--	--	--	1.0639	0.00050449	0.031853
Cluster-6604.52534	--	PREDICTED: Musa acuminata subsp. malaccensis RNA-binding protein 39 (LOC103983652), mRNA	--	--	--	--	--	1.0639	0.00075594	0.042159
Cluster-6604.51015	--	--	--	--	--	--	--	1.0649	0.00021188	0.016805
Cluster-6604.39902	Proteasome [Macleaya cordata]	PREDICTED: Morus notabilis proteasome subunit alpha type-7 (LOC21409306), mRNA	Proteasome subunit alpha type-7 OS=Solanum lycopersicum OX=4081 GN=PAD1 PE=2 SV=1	Proteasome subunit//Proteasome subunit A N-terminal signature	ubiquitin-dependent protein catabolic process//proteolysis involved in cellular protein catabolic process	threonine-type endopeptidase activity//endopeptidase activity	proteasome core complex, alpha-subunit complex//proteasome core complex	1.0655	0.00051754	0.032453
Cluster-6604.45905	--	--	--	--	--	--	--	1.0678	0.0002537	0.018997
Cluster-6604.52531	--	--	--	--	--	--	--	1.0718	0.00036364	0.024812
Cluster-6604.39468	Protein of unknown function DUF284 [Macleaya cordata]	PREDICTED: Juglans regia ALA-interacting subunit 3 (LOC108998976), mRNA	ALA-interacting subunit 5 OS=Arabidopsis thaliana OX=3702 GN=ALIS5 PE=1 SV=1	Rap/ran-GAP//Xin repeat//LEM3 (ligand-effect modulator 3) family / CDC50 family	actin cytoskeleton organization//regulation of small GTPase mediated signal transduction	GTPase activator activity//actin binding	membrane//cell junction	1.0733	1.81e-05	0.0024121
Cluster-6604.41607	G-type lectin S-receptor-like serine/threonine-protein kinase At1g34300 [Durio zibethinus]	PREDICTED: Phoenix dactylifera G-type lectin S-receptor-like serine/threonine-protein kinase At1g34300 (LOC103722865), mRNA	G-type lectin S-receptor-like serine/threonine-protein kinase SD2-2 OS=Arabidopsis thaliana OX=3702 GN=SD22 PE=1 SV=1	S-locus glycoprotein domain//Protein tyrosine and serine/threonine kinase//Protein kinase domain	recognition of pollen//protein phosphorylation	ATP binding//protein kinase activity	--	1.075	0.0005243	0.032728
Cluster-6604.58174	putative transcription factor MYB-HB-like family [Rosa chinensis]	PREDICTED: Arachis ipaensis myb-related protein Myb4 (LOC107618821), mRNA	Transcription factor MYB4 OS=Oryza sativa subsp. japonica OX=39947 GN=MYB4 PE=2 SV=2	SLIDE	chromatin remodeling	nucleic acid binding//ATP binding//hydrolase activity, acting on acid anhydrides, in phosphorus-containing anhydrides	nucleus	1.0766	0.00015451	0.013331
Cluster-6604.67569	PREDICTED: leucine-rich repeat receptor-like serine/threonine/tyrosine-protein kinase SOBIR1 [Nelumbo nucifera]	PREDICTED: Prunus mume leucine-rich repeat receptor-like serine/threonine/tyrosine-protein kinase SOBIR1 (LOC103337971), mRNA	Leucine-rich repeat receptor-like serine/threonine/tyrosine-protein kinase SOBIR1 OS=Arabidopsis thaliana OX=3702 GN=SOBIR1 PE=1 SV=1	Leucine Rich Repeat//Leucine Rich repeat//Protein tyrosine and serine/threonine kinase//Protein kinase domain//Leucine rich repeat	protein phosphorylation	protein kinase activity//protein binding//ATP binding	--	1.0769	4.27e-05	0.0048974
Cluster-6604.48722	hypothetical protein BVC80_1395g131 [Macleaya cordata]	--	--	--	--	--	--	1.0773	6.52e-05	0.0068069
Cluster-6604.49894	hypothetical protein AQUCO_03600155v1 [Aquilegia coerulea]	Prosopis glandulosa metallothionein type 3 mRNA, complete cds	Metallothionein-like protein type 3 OS=Musa acuminata OX=4641 PE=3 SV=1	--	--	--	--	1.0778	0.00058525	0.035232
Cluster-6604.60044	probable methyltransferase At1g27930 [Durio zibethinus]	--	Probable methyltransferase At1g27930 OS=Arabidopsis thaliana OX=3702 GN=At1g27930 PE=1 SV=1	--	--	--	--	1.0816	1.52e-05	0.0020859
Cluster-6604.57970	RNA recognition motif domain [Macleaya cordata]	PREDICTED: Vigna unguiculata THO complex subunit 4D (LOC114185115), mRNA	THO complex subunit 4B OS=Arabidopsis thaliana OX=3702 GN=ALY2 PE=1 SV=1	--	--	--	--	1.082	0.00011234	0.010371
Cluster-53835.0	60S ribosomal protein L23 [Actinidia chinensis var. chinensis]	PREDICTED: Daucus carota subsp. sativus 60S ribosomal protein L23 (LOC108197285), mRNA	60S ribosomal protein L23 OS=Arabidopsis thaliana OX=3702 GN=RPL23A PE=2 SV=3	Ribosomal protein L14p/L23e	ribosome biogenesis//translation	structural constituent of ribosome	ribosome	1.082	0.00079717	0.043749
Cluster-6604.56594	Bifunctional FolD 2 [Gossypium arboreum]	--	--	--	--	--	--	1.0825	5.96e-05	0.00636
Cluster-6604.53866	--	--	--	--	--	--	--	1.0839	9.89e-05	0.0093535
Cluster-6604.49454	hypothetical protein AQUCO_02100221v1 [Aquilegia coerulea]	--	EP1-like glycoprotein 2 OS=Arabidopsis thaliana OX=3702 GN=At1g78830 PE=1 SV=1	S-locus glycoprotein domain	recognition of pollen	--	--	1.0862	0.00072303	0.040995
Cluster-6604.51328	--	--	--	Oxaloacetate decarboxylase, gamma chain//Lipopolysaccharide assembly protein A domain//Surp module	proline metabolic process//pyruvate metabolic process//sodium ion transport//RNA processing//arginine metabolic process//sodium ion export across plasma membrane	oxaloacetate decarboxylase activity//sodium ion transmembrane transporter activity//RNA binding	membrane//integral component of plasma membrane	1.0881	0.0004255	0.027958
Cluster-6604.49432	60S ribosomal protein L15-1 [Amborella trichopoda]	PREDICTED: Daucus carota subsp. sativus 60S ribosomal protein L15 (LOC108215600), mRNA	60S ribosomal protein L15-2 OS=Arabidopsis thaliana OX=3702 GN=RPL15B PE=2 SV=1	Ribosomal L15//Alpha amylase, C-terminal all-beta domain	ribosome biogenesis//carbohydrate metabolic process//translation	catalytic activity//cation binding//structural constituent of ribosome	ribosome	1.0882	0.00019959	0.016216
Cluster-6604.55626	GATA transcription factor [Parasponia andersonii]	PREDICTED: Capsicum annuum GATA transcription factor 5-like (LOC107869794), transcript variant X3, mRNA	GATA transcription factor 5 OS=Arabidopsis thaliana OX=3702 GN=GATA5 PE=2 SV=1	MafB19-like deaminase//Potassium channel Kv1.4 tandem inactivation domain//Domain of unknown function (DUF1908)//FYVE zinc finger//GATA zinc finger	regulation of transcription, DNA-templated//nitrogen compound metabolic process//protein phosphorylation//phosphorylation//serine family amino acid metabolic process//potassium ion transport//tRNA wobble adenosine to inosine editing	metal ion binding//voltage-gated potassium channel activity//potassium ion binding//magnesium ion binding//tRNA-specific adenosine deaminase activity//ATP binding//zinc ion binding//sequence-specific DNA binding//protein serine/threonine kinase activity	integral component of membrane//voltage-gated potassium channel complex	1.0889	0.00092025	0.048267
Cluster-6604.58955	PREDICTED: probable E3 ubiquitin-protein ligase RHC2A [Nelumbo nucifera]	Theobroma cacao clone TCC_BA049P20, complete sequence	E3 ubiquitin-protein ligase RDUF1 OS=Arabidopsis thaliana OX=3702 GN=RDUF1 PE=1 SV=1	Anaphase-promoting complex subunit 11 RING-H2 finger//Zinc finger, C3HC4 type (RING finger)//RING-H2 zinc finger domain//Hydrogenase/urease nickel incorporation, metallochaperone, hypA//zinc-ribbon	protein ubiquitination//protein maturation	zinc ion binding//metal ion binding//nickel cation binding//ubiquitin protein ligase activity//ubiquitin-protein transferase activity	anaphase-promoting complex	1.0918	0.00027343	0.020078
Cluster-6604.44898	uncharacterized protein A4U43_C07F2690 [Asparagus officinalis]	PREDICTED: Juglans regia 40S ribosomal protein S15a-1 (LOC109019296), transcript variant X2, mRNA	40S ribosomal protein S15a OS=Daucus carota OX=4039 GN=RPS15A PE=2 SV=3	Ribosomal protein S8	translation//ribosome biogenesis	structural constituent of ribosome	ribosome	1.0933	3.74e-05	0.004389
Cluster-6604.48182	hypothetical protein Ahy_B10g103798 [Arachis hypogaea]	--	Auxin-responsive protein SAUR32 OS=Arabidopsis thaliana OX=3702 GN=SAUR32 PE=2 SV=1	Smg8_Smg9//Auxin responsive protein	response to auxin//nuclear-transcribed mRNA catabolic process, nonsense-mediated decay	--	--	1.0934	0.00023503	0.018094
Cluster-6604.32240	hypothetical protein AQUCO_02200185v1 [Aquilegia coerulea]	PREDICTED: Solanum tuberosum aspartic proteinase nepenthesin-2-like (LOC102582436), mRNA	Protein ASPARTIC PROTEASE IN GUARD CELL 1 OS=Arabidopsis thaliana OX=3702 GN=ASPG1 PE=1 SV=1	--	--	--	--	1.0984	5.89e-05	0.0063061
Cluster-6604.63517	6-phosphogluconate dehydrogenase [Macleaya cordata]	PREDICTED: Nelumbo nucifera probable 3-hydroxyisobutyrate dehydrogenase-like 3, mitochondrial (LOC104610451), mRNA	Probable 3-hydroxyisobutyrate dehydrogenase-like 3, mitochondrial OS=Arabidopsis thaliana OX=3702 GN=At1g71180 PE=2 SV=1	NAD-binding of NADP-dependent 3-hydroxyisobutyrate dehydrogenase//3-hydroxyacyl-CoA dehydrogenase, NAD binding domain//NAD binding domain of 6-phosphogluconate dehydrogenase//D-isomer specific 2-hydroxyacid dehydrogenase, NAD binding domain//C terminal SARAH domain of Mst1	tryptophan metabolic process//benzoate metabolic process//isoleucine catabolic process//fatty acid biosynthetic process//fatty acid metabolic process//phosphorylation//oxidation-reduction process//serine family amino acid metabolic process//leucine catabolic process//valine catabolic process//lysine catabolic process	NADP binding//protein serine/threonine kinase activity//NAD binding//oxidoreductase activity//3-hydroxyacyl-CoA dehydrogenase activity	--	1.1012	4.43e-06	0.00075859
Cluster-6604.49027	F-box/LRR-repeat protein At3g48880-like [Camellia sinensis]	--	--	F-box-like//F-box domain	--	protein binding	--	1.1035	0.00023388	0.018062
Cluster-6604.56170	--	--	--	--	--	--	--	1.1037	0.00068191	0.039432
Cluster-6604.27148	hypothetical protein AQUCO_04200194v1 [Aquilegia coerulea]	--	U-box domain-containing protein 4 OS=Arabidopsis thaliana OX=3702 GN=PUB4 PE=1 SV=3	Armadillo/beta-catenin-like repeat//V-ATPase subunit H	proton transmembrane transport//oxidative phosphorylation	proton-transporting ATPase activity, rotational mechanism//protein binding	vacuolar proton-transporting V-type ATPase, V1 domain	1.1045	7.01e-05	0.0072084
Cluster-6604.57446	PREDICTED: ethylene-responsive transcription factor 2-like [Nelumbo nucifera]	PREDICTED: Gossypium arboreum ethylene-responsive transcription factor 2 (LOC108478407), mRNA	Ethylene-responsive transcription factor 1A OS=Arabidopsis thaliana OX=3702 GN=ERF1A PE=1 SV=2	AP2 domain	regulation of transcription, DNA-templated	DNA-binding transcription factor activity	transcription regulator complex	1.1048	0.0001044	0.0097671
Cluster-6604.61224	--	--	--	--	--	--	--	1.1056	0.00052053	0.032566
Cluster-6604.38171	--	--	--	Phage shock protein B//Hantavirus/Nairovirus glycoprotein G2	phage shock//mitigation of host immune response by virus//regulation of transcription, DNA-templated	--	virion	1.106	8.38e-05	0.0082164
Cluster-6604.28904	hypothetical protein AQUCO_09500048v1 [Aquilegia coerulea]	PREDICTED: Manihot esculenta probable L-type lectin-domain containing receptor kinase S.5 (LOC110606836), mRNA	Probable L-type lectin-domain containing receptor kinase S.5 OS=Arabidopsis thaliana OX=3702 GN=LECRKS5 PE=2 SV=1	Protein tyrosine and serine/threonine kinase//Legume lectin domain//Protein kinase domain	protein phosphorylation	ATP binding//carbohydrate binding//protein kinase activity	--	1.1069	3.91e-05	0.0045631
Cluster-6604.49541	PREDICTED: subtilisin-like protease SBT1.8 [Nelumbo nucifera]	PREDICTED: Tarenaya hassleriana subtilisin-like protease SBT1.8 (LOC104826594), transcript variant X2, mRNA	Subtilisin-like protease SBT1.8 OS=Arabidopsis thaliana OX=3702 GN=SBT1.8 PE=1 SV=1	Sigma-70, region 4//Subtilase family//Cobalt uptake substrate-specific transmembrane region	transition metal ion transport//proteolysis//regulation of transcription, DNA-templated//DNA-templated transcription, initiation	serine-type endopeptidase activity//DNA-binding transcription factor activity	transcription regulator complex//integral component of membrane	1.1123	9.84e-06	0.0014571
Cluster-6604.49757	Stress-related protein [Actinidia chinensis var. chinensis]	--	Stress-related protein OS=Vitis riparia OX=96939 GN=SRP PE=2 SV=1	Meiosis-specific protein Mei4	meiotic DNA double-strand break formation//DNA recombination	--	--	1.1176	2.09e-06	0.00041106
Cluster-6604.49856	Glycoside hydrolase [Macleaya cordata]	PREDICTED: Durio zibethinus beta-amylase 1, chloroplastic-like (LOC111279622), mRNA	Beta-amylase 1, chloroplastic OS=Arabidopsis thaliana OX=3702 GN=BAM1 PE=1 SV=1	Glycosyl hydrolase family 14//Beta-galactosidase//AcrB/AcrD/AcrF family	sucrose metabolic process//polysaccharide catabolic process//carbohydrate metabolic process//glycosaminoglycan catabolic process//starch metabolic process//transmembrane transport//glycerolipid metabolic process//galactose metabolic process//glycosphingolipid metabolic process	transmembrane transporter activity//beta-amylase activity//beta-galactosidase activity	beta-galactosidase complex//membrane	1.1191	5.09e-06	0.00084474
Cluster-6604.37433	Glutamate receptor 3.3 isoform 1 [Theobroma cacao]	PREDICTED: Carica papaya glutamate receptor 3.3 (LOC110818291), transcript variant X9, mRNA	Glutamate receptor 3.3 OS=Arabidopsis thaliana OX=3702 GN=GLR3.3 PE=2 SV=1	Ligated ion channel L-glutamate- and glycine-binding site//Ligand-gated ion channel	chemical synaptic transmission//signal transduction//ion transport	ligand-gated ion channel activity//ionotropic glutamate receptor activity	membrane	1.1217	0.00071038	0.040523
Cluster-6604.48896	NAD-dependent epimerase/dehydratase [Macleaya cordata]	PREDICTED: Nelumbo nucifera UDP-glucuronate 4-epimerase 1 (LOC104612322), mRNA	UDP-glucuronate 4-epimerase 1 OS=Arabidopsis thaliana OX=3702 GN=GAE1 PE=1 SV=1	NAD dependent epimerase/dehydratase family//3-beta hydroxysteroid dehydrogenase/isomerase family//lactate/malate dehydrogenase, NAD binding domain//Methyltransferase domain	estrogen metabolic process//C21-steroid hormone metabolic process//oxidation-reduction process//steroid biosynthetic process//androgen metabolic process	methyltransferase activity//catalytic activity//oxidoreductase activity, acting on the CH-OH group of donors, NAD or NADP as acceptor//3-beta-hydroxy-delta5-steroid dehydrogenase activity//obsolete coenzyme binding//oxidoreductase activity	--	1.1234	6.83e-06	0.0010732
Cluster-6604.62017	hypothetical protein AQUCO_03900035v1 [Aquilegia coerulea]	PREDICTED: Papaver somniferum probable alpha,alpha-trehalose-phosphate synthase [UDP-forming] 7 (LOC113356355), transcript variant X2, mRNA	Probable alpha,alpha-trehalose-phosphate synthase [UDP-forming] 7 OS=Arabidopsis thaliana OX=3702 GN=TPS7 PE=1 SV=1	Glycosyltransferase family 20//Trehalose-phosphatase	trehalose biosynthetic process	catalytic activity	--	1.1248	2.97e-05	0.0036428
Cluster-6604.86716	Cytochrome P450 [Macleaya cordata]	--	Cytochrome P450 710A11 OS=Solanum lycopersicum OX=4081 GN=CYP710A11 PE=1 SV=1	Cytochrome P450	oxidation-reduction process	oxidoreductase activity, acting on paired donors, with incorporation or reduction of molecular oxygen//iron ion binding//heme binding	--	1.1263	0.00034175	0.023752
Cluster-6604.48243	chalcone synthase [Cinnamomum micranthum f. kanehirae]	Apium graveolens chalcone synthase protein (CHS) mRNA, partial cds	Chalcone synthase 2 OS=Camellia sinensis OX=4442 GN=CHS2 PE=2 SV=1	3-Oxoacyl-[acyl-carrier-protein (ACP)] synthase III//FAE1/Type III polyketide synthase-like protein	obsolete acyl-carrier-protein biosynthetic process//fatty acid biosynthetic process	transferase activity, transferring acyl groups other than amino-acyl groups//3-oxoacyl-[acyl-carrier-protein] synthase activity	membrane//fatty acid synthase complex	1.1264	0.00047942	0.030628
Cluster-6604.67182	Small GTPase superfamily [Macleaya cordata]	PREDICTED: Nelumbo nucifera uncharacterized GTP-binding protein At5g64813-like (LOC104587408), transcript variant X2, mRNA	Small GTPase LIP1 OS=Arabidopsis thaliana OX=3702 GN=LIP1 PE=1 SV=1	MCM P-loop domain//ATPase family associated with various cellular activities (AAA)//Sigma-54 interaction domain//RsgA GTPase//ADP-ribosylation factor family//50S ribosome-binding GTPase//Elongation factor Tu GTP binding domain//Neurohypophysial hormones, N-terminal Domain//Ras family//ABC transporter//Gtr1/RagA G protein conserved region//AAA domain (dynein-related subfamily)//Threonylcarbamoyl a…	tRNA threonylcarbamoyladenosine modification//neuropeptide signaling pathway//regulation of transcription, DNA-templated//DNA replication initiation	DNA binding//neurohypophyseal hormone activity//ATP binding//GTPase activity//transcription factor binding//GTP binding//ATPase activity	transcription regulator complex//extracellular region	1.1292	0.00095572	0.049623
Cluster-6604.20623	uncharacterized protein LOC114272245 [Camellia sinensis]	PREDICTED: Manihot esculenta uncharacterized LOC110614530 (LOC110614530), mRNA	--	Zinc finger, C2H2 type	--	nucleic acid binding	--	1.1309	9.26e-06	0.0013836
Cluster-6604.49944	PREDICTED: desiccation-related protein PCC13-62-like [Juglans regia]	--	Desiccation-related protein PCC13-62 OS=Craterostigma plantagineum OX=4153 PE=2 SV=1	--	--	--	--	1.1349	7.56e-05	0.0075884
Cluster-6604.56318	PREDICTED: probable inactive poly [ADP-ribose] polymerase SRO2 [Nelumbo nucifera]	--	Probable inactive poly [ADP-ribose] polymerase SRO5 OS=Arabidopsis thaliana OX=3702 GN=SRO5 PE=1 SV=1	Poly(ADP-ribose) polymerase catalytic domain	--	NAD+ ADP-ribosyltransferase activity	--	1.135	2.41e-05	0.0030812
Cluster-6604.64679	Cysteine-rich RLK 10, putative [Theobroma cacao]	--	Cysteine-rich receptor-like protein kinase 6 OS=Arabidopsis thaliana OX=3702 GN=CRK6 PE=1 SV=1	--	--	--	--	1.1392	7.21e-05	0.0073221
Cluster-6604.6283	PREDICTED: squamosa promoter-binding-like protein 7 [Nelumbo nucifera]	PREDICTED: Nelumbo nucifera squamosa promoter-binding-like protein 7 (LOC104598496), mRNA	Squamosa promoter-binding-like protein 7 OS=Oryza sativa subsp. indica OX=39946 GN=SPL7 PE=2 SV=1	SBP domain	--	DNA binding	nucleus	1.1414	0.00027391	0.020089
Cluster-6604.25742	Carboxylesterase [Actinidia chinensis var. chinensis]	PREDICTED: Manihot esculenta probable carboxylesterase 18 (LOC110606422), mRNA	Probable carboxylesterase 18 OS=Arabidopsis thaliana OX=3702 GN=CXE18 PE=1 SV=1	Dienelactone hydrolase family//alpha/beta hydrolase fold	--	hydrolase activity	--	1.1424	0.00016968	0.014304
Cluster-6604.27619	hypothetical protein AQUCO_00100792v1 [Aquilegia coerulea]	PREDICTED: Vitis vinifera periodic tryptophan protein 2 homolog (LOC100241131), mRNA	Periodic tryptophan protein 2 OS=Arabidopsis thaliana OX=3702 GN=PWP2 PE=1 SV=1	WD domain, G-beta repeat//Paired amphipathic helix repeat//Utp21 specific WD40 associated putative domain	regulation of transcription, DNA-templated//rRNA processing	protein binding	small-subunit processome	1.1426	0.00024746	0.018683
Cluster-6604.27945	hypothetical protein AQUCO_01000611v1 [Aquilegia coerulea]	PREDICTED: Ricinus communis probable inactive receptor kinase At5g67200 (LOC8288570), mRNA	Probable inactive receptor kinase At5g67200 OS=Arabidopsis thaliana OX=3702 GN=At5g67200 PE=1 SV=1	Protein tyrosine and serine/threonine kinase//Leucine Rich Repeat//Leucine Rich repeat//Leucine rich repeat//Protein kinase domain//Human adenovirus early E3A glycoprotein	protein phosphorylation	protein kinase activity//protein binding//ATP binding	integral component of membrane	1.1429	0.00069108	0.039815
Cluster-6604.44053	putative RNA-directed DNA polymerase [Rosa chinensis]	--	Retrovirus-related Pol polyprotein from transposon RE1 OS=Arabidopsis thaliana OX=3702 GN=RE1 PE=2 SV=1	Nuclear receptor coactivator//RNA polymerase Rpb2, domain 2	signal transduction//purine nucleobase metabolic process//transcription, DNA-templated//regulation of transcription, DNA-templated//pyrimidine nucleobase metabolic process	nuclear hormone receptor binding//transcription coactivator activity//DNA binding//DNA-directed 5'-3' RNA polymerase activity	nucleolus//transcription regulator complex//nucleus	1.1433	3.4e-05	0.004107
Cluster-6604.26485	PREDICTED: BTB/POZ domain-containing protein At2g24240-like [Nelumbo nucifera]	PREDICTED: Quercus suber BTB/POZ domain-containing protein At2g24240-like (LOC111987101), mRNA	BTB/POZ domain-containing protein At2g24240 OS=Arabidopsis thaliana OX=3702 GN=At2g24240 PE=2 SV=1	BTB/POZ domain	protein homooligomerization	--	--	1.1437	1.61e-05	0.0021856
Cluster-6604.53467	Pyridoxal phosphate-dependent decarboxylase [Macleaya cordata]	PREDICTED: Ricinus communis glutamate decarboxylase (LOC8258742), mRNA	Glutamate decarboxylase 3 OS=Arabidopsis thaliana OX=3702 GN=GAD3 PE=2 SV=1	CcdB protein//Pyridoxal-dependent decarboxylase conserved domain	carboxylic acid metabolic process//plasmid maintenance	carboxy-lyase activity//pyridoxal phosphate binding//DNA topoisomerase type II (double strand cut, ATP-hydrolyzing) inhibitor activity	--	1.1439	1.05e-05	0.0015395
Cluster-6604.47775	histidine protein methyltransferase 1 homolog [Phoenix dactylifera]	PREDICTED: Phoenix dactylifera histidine protein methyltransferase 1 homolog (LOC103713760), transcript variant X2, mRNA	--	--	--	--	--	1.1445	0.00021105	0.016799
Cluster-6604.41575	hypothetical protein AQUCO_00500209v1 [Aquilegia coerulea]	PREDICTED: Hevea brasiliensis probable WRKY transcription factor 25 (LOC110631545), mRNA	WRKY transcription factor WRKY24 OS=Oryza sativa subsp. indica OX=39946 GN=WRKY24 PE=2 SV=1	WRKY DNA -binding domain	regulation of transcription, DNA-templated	DNA-binding transcription factor activity//sequence-specific DNA binding	transcription regulator complex	1.1447	6.57e-05	0.006848
Cluster-6604.15494	hypothetical protein AQUCO_03300142v1 [Aquilegia coerulea]	Vigna angularis var. angularis DNA, chromosome 10, almost complete sequence, cultivar: Shumari	GDSL esterase/lipase At5g55050 OS=Arabidopsis thaliana OX=3702 GN=At5g55050 PE=2 SV=1	GDSL-like Lipase/Acylhydrolase	--	hydrolase activity, acting on ester bonds	--	1.1451	5.29e-05	0.0057851
Cluster-6604.60046	Retrovirus-related Pol polyprotein from transposon TNT 1-94 [Dendrobium catenatum]	--	--	--	--	--	--	1.1465	6.92e-05	0.0071377
Cluster-6604.46961	LOW QUALITY PROTEIN: polyubiquitin-C [Vigna unguiculata]	PREDICTED: Prunus avium polyubiquitin (LOC110774095), mRNA	Polyubiquitin (Fragment) OS=Nicotiana sylvestris OX=4096 GN=UBI4 PE=2 SV=1	Ubiquitin family//Ubiquitin-like domain//Sid-5 family	RNA interference//RNA transport	protein binding	late endosome	1.1473	0.00021544	0.01694
Cluster-6604.61285	Flavin monooxygenase-like [Macleaya cordata]	PREDICTED: Camellia sinensis probable flavin-containing monooxygenase 1 (LOC114277616), mRNA	Probable flavin-containing monooxygenase 1 OS=Arabidopsis thaliana OX=3702 GN=FMO1 PE=2 SV=1	FAD dependent oxidoreductase//Flavin containing amine oxidoreductase//Staphylococcal/Streptococcal toxin, OB-fold domain//Pyridine nucleotide-disulphide oxidoreductase//FAD binding domain//Flavin-binding monooxygenase-like	oxidation-reduction process//pathogenesis	NADP binding//flavin adenine dinucleotide binding//oxidoreductase activity//FAD binding//N,N-dimethylaniline monooxygenase activity	--	1.1484	0.00017651	0.014644
Cluster-6604.19571	Formin [Macleaya cordata]	PREDICTED: Vitis vinifera formin-like protein 4 (LOC104879926), mRNA	Formin-like protein 4 OS=Arabidopsis thaliana OX=3702 GN=FH4 PE=1 SV=2	--	--	--	--	1.1497	0.00067127	0.038918
Cluster-6604.49687	dnaJ protein homolog 2-like [Herrania umbratica]	PREDICTED: Nelumbo nucifera dnaJ protein homolog 2-like (LOC104598458), transcript variant X1, mRNA	DnaJ protein homolog 2 OS=Allium porrum OX=4681 GN=LDJ2 PE=2 SV=1	zinc-ribbon//zinc RING finger of MSL2//DnaJ central domain//Hydrogenase/urease nickel incorporation, metallochaperone, hypA	protein maturation	heat shock protein binding//ubiquitin protein ligase activity//unfolded protein binding//nickel cation binding	--	1.1531	0.00070058	0.04011
Cluster-6604.46478	Peptidase S8/S53 domain [Macleaya cordata]	PREDICTED: Nelumbo nucifera tripeptidyl-peptidase 2 (LOC104596074), mRNA	Tripeptidyl-peptidase 2 OS=Arabidopsis thaliana OX=3702 GN=TPP2 PE=1 SV=1	Subtilase family	proteolysis	serine-type endopeptidase activity	--	1.1544	0.00018741	0.01542
Cluster-6604.47630	Nucleotidyl transferase [Macleaya cordata]	PREDICTED: Nelumbo nucifera glucose-1-phosphate adenylyltransferase large subunit 1-like (LOC104601823), mRNA	Glucose-1-phosphate adenylyltransferase large subunit 2, chloroplastic OS=Arabidopsis thaliana OX=3702 GN=APL2 PE=1 SV=2	Nucleotidyl transferase	biosynthetic process	nucleotidyltransferase activity	--	1.157	0.00019785	0.016134
Cluster-6604.51651	putative F-box/FBD/LRR-repeat protein At4g03220 [Lactuca sativa]	--	Putative F-box/FBD/LRR-repeat protein At5g25850 OS=Arabidopsis thaliana OX=3702 GN=At5g25850 PE=4 SV=1	F-box-like//F-box domain	--	protein binding	--	1.1592	0.00057928	0.035065
Cluster-6604.47812	PREDICTED: NDR1/HIN1-Like protein 3-like [Nelumbo nucifera]	--	NDR1/HIN1-like protein 10 OS=Arabidopsis thaliana OX=3702 GN=NHL10 PE=2 SV=1	--	--	--	--	1.1596	5.28e-05	0.0057828
Cluster-6604.36487	zinc finger protein [Macleaya cordata]	PREDICTED: Beta vulgaris subsp. vulgaris GATA transcription factor 7 (LOC104904264), transcript variant X2, mRNA	GATA transcription factor 5 OS=Arabidopsis thaliana OX=3702 GN=GATA5 PE=2 SV=1	Integrase DNA binding domain//GATA zinc finger	regulation of transcription, DNA-templated	zinc ion binding//nucleic acid binding//sequence-specific DNA binding	--	1.1606	9.3e-05	0.0088974
Cluster-6604.51765	60S ribosomal protein L6E [Macleaya cordata]	PREDICTED: Chenopodium quinoa 60S ribosomal protein L6-like (LOC110705526), mRNA	60S ribosomal protein L6 OS=Mesembryanthemum crystallinum OX=3544 GN=RPL6 PE=2 SV=1	Ribosomal protein L6, N-terminal domain//Ribosomal protein L6e	translation//ribosome biogenesis	structural constituent of ribosome	ribosome	1.1613	3.64e-05	0.0042871
Cluster-6604.58849	Exocyst complex protein Exo70 [Macleaya cordata]	PREDICTED: Papaver somniferum exocyst complex component EXO70B1-like (LOC113329044), mRNA	Exocyst complex component EXO70B1 OS=Arabidopsis thaliana OX=3702 GN=EXO70B1 PE=1 SV=1	Exo70 exocyst complex subunit	exocytosis	--	exocyst	1.1638	2.75e-05	0.0034228
Cluster-6604.50530	--	--	--	--	--	--	--	1.164	1.78e-05	0.0023901
Cluster-6604.43271	hypothetical protein AQUCO_00600021v1 [Aquilegia coerulea]	PREDICTED: Rosa chinensis uncharacterized LOC112164581 (LOC112164581), mRNA	--	--	--	--	--	1.1654	8.4e-06	0.0012819
Cluster-6604.36467	Exostosin-like [Macleaya cordata]	PREDICTED: Herrania umbratica probable xyloglucan galactosyltransferase GT17 (LOC110418222), mRNA	Probable xyloglucan galactosyltransferase GT17 OS=Arabidopsis thaliana OX=3702 GN=GT17 PE=2 SV=1	--	--	--	--	1.1664	0.00024955	0.018802
Cluster-6604.50984	--	--	--	--	--	--	--	1.1678	0.00092752	0.048551
Cluster-6604.45746	--	--	--	--	--	--	--	1.1679	0.0005123	0.032216
Cluster-6604.41778	Putative H/ACA ribonucleoprotein complex subunit 1-like protein 1 [Morus notabilis]	PREDICTED: Nicotiana attenuata putative H/ACA ribonucleoprotein complex subunit 1-like protein 1 (LOC109244329), mRNA	Putative H/ACA ribonucleoprotein complex subunit 1-like protein 1 OS=Arabidopsis thaliana OX=3702 GN=At3g03920 PE=2 SV=1	Gar1/Naf1 RNA binding region	ribosome biogenesis//pseudouridine synthesis	--	--	1.1708	0.00060378	0.035934
Cluster-6604.50109	S-adenosylmethionine synthetase [Macleaya cordata]	PREDICTED: Vitis vinifera S-adenosylmethionine synthetase 5 (METK5), transcript variant X2, misc_RNA	S-adenosylmethionine synthase 2 OS=Vitis vinifera OX=29760 GN=METK2 PE=3 SV=1	S-adenosylmethionine synthetase, N-terminal domain//Integrator complex subunit 2//S-adenosylmethionine synthetase, C-terminal domain//S-adenosylmethionine synthetase, central domain	methionine metabolic process//S-adenosylmethionine biosynthetic process	methionine adenosyltransferase activity	integrator complex	1.1716	2.98e-05	0.0036482
Cluster-6604.20984	--	--	--	Hepatitis C virus non-structural protein NS4b	proteolysis//purine nucleobase metabolic process	RNA-directed 5'-3' RNA polymerase activity//serine-type endopeptidase activity//nucleoside-triphosphatase activity//cysteine-type endopeptidase activity	RNA-directed RNA polymerase complex	1.1727	0.00021479	0.016938
Cluster-6604.48957	hypothetical protein C5167_008274 [Papaver somniferum]	PREDICTED: Manihot esculenta protein EARLY-RESPONSIVE TO DEHYDRATION 7, chloroplastic-like (LOC110601996), transcript variant X1, mRNA	Protein EARLY-RESPONSIVE TO DEHYDRATION 7, chloroplastic OS=Arabidopsis thaliana OX=3702 GN=ERD7 PE=1 SV=1	KaiB domain//Glycoprotein hormone	rhythmic process//signal transduction	hormone activity	extracellular region	1.1735	0.00032934	0.023059
Cluster-6604.51215	zinc finger protein [Macleaya cordata]	PREDICTED: Nelumbo nucifera E3 ubiquitin-protein ligase ORTHRUS 2-like (LOC104592743), mRNA	E3 ubiquitin-protein ligase ORTHRUS 2 OS=Arabidopsis thaliana OX=3702 GN=ORTH2 PE=1 SV=1	RING-H2 zinc finger domain//Zinc finger, C3HC4 type (RING finger)	--	metal ion binding//zinc ion binding	--	1.1739	0.00039712	0.026505
Cluster-6604.14185	--	--	--	--	--	--	--	1.1749	0.0009404	0.048969
Cluster-6604.47321	protein of unknown function DUF641 [Macleaya cordata]	--	Protein GRAVITROPIC IN THE LIGHT 1 OS=Arabidopsis thaliana OX=3702 GN=GIL1 PE=2 SV=1	Lck-interacting transmembrane adapter 1//Outer membrane protein (OmpH-like)//Nuclear envelope localisation domain	B cell receptor signaling pathway//T cell receptor signaling pathway	unfolded protein binding	integral component of membrane	1.1758	2.76e-06	0.00051735
Cluster-6604.51946	hypothetical protein AQUCO_00300049v1 [Aquilegia coerulea]	PREDICTED: Chenopodium quinoa uncharacterized LOC110715264 (LOC110715264), mRNA	--	--	--	--	--	1.1759	0.00032571	0.022883
Cluster-6604.41025	mitogen-activated protein kinase kinase 5-like [Cynara cardunculus var. scolymus]	PREDICTED: Durio zibethinus mitogen-activated protein kinase kinase 5-like (LOC111281265), mRNA	Mitogen-activated protein kinase kinase 5 OS=Arabidopsis thaliana OX=3702 GN=MKK5 PE=1 SV=2	Protein kinase domain//Protein tyrosine and serine/threonine kinase//Alternative ribosome-rescue factor A	rescue of stalled ribosome//protein phosphorylation	ATP binding//protein kinase activity	--	1.1764	4.25e-06	0.00073263
Cluster-6604.24057	hypothetical protein AQUCO_00900808v1 [Aquilegia coerulea]	PREDICTED: Citrus sinensis laccase-7-like (LOC102608728), mRNA	Laccase-8 OS=Arabidopsis thaliana OX=3702 GN=LAC8 PE=2 SV=1	Multicopper oxidase//Wilm's tumour protein//Multicopper oxidase//Multicopper oxidase	regulation of transcription, DNA-templated//oxidation-reduction process	copper ion binding//oxidoreductase activity	nucleus	1.1776	0.0008007	0.043877
Cluster-6604.51587	RNA-binding with serine-rich domain 1 [Gossypium arboreum]	PREDICTED: Daucus carota subsp. sativus serine/arginine-rich splicing factor SR45-like (LOC108219682), mRNA	Serine/arginine-rich splicing factor SR45 OS=Arabidopsis thaliana OX=3702 GN=SR45 PE=1 SV=1	RNA recognition motif. (a.k.a. RRM, RBD, or RNP domain)//KH domain//Procyclic acidic repetitive protein (PARP)	--	RNA binding//nucleic acid binding	membrane	1.1789	4.23e-06	0.00073062
Cluster-6604.47377	prolycopene isomerase, chloroplastic isoform X1 [Papaver somniferum]	PREDICTED: Jatropha curcas prolycopene isomerase, chloroplastic (LOC105635773), mRNA	Prolycopene isomerase, chloroplastic OS=Daucus carota OX=4039 GN=CRTISO PE=2 SV=1	--	--	--	--	1.1812	2.63e-05	0.0032969
Cluster-6604.38581	PREDICTED: protein LYK5 [Vitis vinifera]	--	Protein LYK5 OS=Arabidopsis thaliana OX=3702 GN=LYK5 PE=2 SV=1	Protein tyrosine and serine/threonine kinase//Lipopolysaccharide assembly protein A domain//Poly(A) polymerase central domain//Protein kinase domain	protein phosphorylation//RNA polyadenylation	protein kinase activity//polynucleotide adenylyltransferase activity//ATP binding	integral component of plasma membrane	1.1819	7.2e-05	0.0073211
Cluster-6604.75344	--	--	--	--	--	--	--	1.1819	0.00089712	0.047552
Cluster-6604.43567	--	--	--	--	--	--	--	1.1825	7.16e-05	0.0073087
Cluster-6604.38883	zinc finger protein CONSTANS-LIKE 1 [Glycine max]	PREDICTED: Abrus precatorius B-box domain protein 31-like (LOC113853255), mRNA	B-box zinc finger protein 32 OS=Arabidopsis thaliana OX=3702 GN=BBX32 PE=1 SV=1	Xyloglucan fucosyltransferase//Nop14-like family//DNA double-strand break repair and V(D)J recombination protein XRCC4//B-box zinc finger	DNA recombination//globoside metabolic process//carbohydrate metabolic process//glycolipid biosynthetic process//double-strand break repair//cell wall biogenesis	zinc ion binding//DNA binding//galactoside 2-alpha-L-fucosyltransferase activity	membrane//nucleus//small-subunit processome	1.1835	8.66e-05	0.0084108
Cluster-6604.49282	hypothetical protein AQUCO_01300039v1 [Aquilegia coerulea]	PREDICTED: Papaver somniferum RNA-binding protein 1-like (LOC113339772), transcript variant X4, mRNA	RNA-binding protein 2 OS=Medicago truncatula OX=3880 GN=RBP2 PE=2 SV=1	RNA recognition motif. (a.k.a. RRM, RBD, or RNP domain)	--	nucleic acid binding	--	1.1853	7.15e-06	0.0011127
Cluster-6604.50952	Myc-type [Macleaya cordata]	PREDICTED: Ricinus communis transcription factor MYC2 (LOC8283024), mRNA	Transcription factor MYC2 OS=Solanum lycopersicum OX=4081 GN=MYC2 PE=1 SV=1	Caspase activity and apoptosis inhibitor 1//Transcription factor IIA, alpha/beta subunit//Helix-loop-helix DNA-binding domain//Archaebacterial flagellin	archaeal or bacterial-type flagellum-dependent cell motility//regulation of apoptotic process//transcription initiation from RNA polymerase II promoter	structural molecule activity//protein dimerization activity	transcription factor TFIIA complex	1.1859	5.27e-07	0.00013535
Cluster-6604.32384	hypothetical protein AQUCO_00900956v1 [Aquilegia coerulea]	PREDICTED: Nelumbo nucifera telomere repeat-binding protein 5-like (LOC104597168), transcript variant X3, mRNA	Telomere repeat-binding protein 5 OS=Arabidopsis thaliana OX=3702 GN=TRP5 PE=1 SV=2	--	--	--	--	1.1864	3.4e-07	9.15e-05
Cluster-6604.26455	Glycosyl transferase [Macleaya cordata]	PREDICTED: Nelumbo nucifera uncharacterized LOC104591508 (LOC104591508), mRNA	Beta-1,4-mannosyl-glycoprotein 4-beta-N-acetylglucosaminyltransferase OS=Rattus norvegicus OX=10116 GN=Mgat3 PE=1 SV=2	Ribosomal L18 of archaea, bacteria, mitoch. and chloroplast//Glycosyltransferase family 17//Dolichol phosphate-mannose biosynthesis regulatory protein (DPM2)	translation//protein N-linked glycosylation//dolichol metabolic process//ribosome biogenesis	beta-1,4-mannosylglycoprotein 4-beta-N-acetylglucosaminyltransferase activity//structural constituent of ribosome//enzyme regulator activity	integral component of endoplasmic reticulum membrane//membrane//ribosome	1.1911	7.1e-06	0.0011083
Cluster-6604.49410	--	PREDICTED: Nicotiana tabacum cysteine-rich and transmembrane domain-containing protein A-like (LOC107824510), mRNA	--	--	--	--	--	1.1919	0.00012889	0.011538
Cluster-6604.47273	hypothetical protein AQUCO_00400198v1 [Aquilegia coerulea]	--	Disease resistance protein RPM1 OS=Arabidopsis thaliana OX=3702 GN=RPM1 PE=1 SV=1	Leucine rich repeat//NB-ARC domain//ATPase domain predominantly from Archaea	--	ADP binding//protein binding//ATP binding	--	1.1919	0.00037199	0.025226
Cluster-6604.20699	unnamed protein product [Coffea canephora]	PREDICTED: Helianthus annuus toll-interacting protein A-like (LOC110931667), mRNA	--	Biopterin-dependent aromatic amino acid hydroxylase//Acyl-CoA oxidase	acyl-CoA metabolic process//fatty acid beta-oxidation//oxidation-reduction process	acyl-CoA oxidase activity//oxidoreductase activity, acting on paired donors, with incorporation or reduction of molecular oxygen, reduced pteridine as one donor, and incorporation of one atom of oxygen	peroxisome	1.1919	0.0005974	0.035639
Cluster-6604.44949	--	--	--	--	--	--	--	1.1934	0.00041264	0.027376
Cluster-6604.48619	hypothetical protein AQUCO_00500234v1 [Aquilegia coerulea]	PREDICTED: Quercus suber scarecrow-like transcription factor PAT1 (LOC112028510), transcript variant X2, mRNA	Scarecrow-like transcription factor PAT1 OS=Arabidopsis thaliana OX=3702 GN=PAT1 PE=2 SV=1	Plastocyanin-like domain//Glycosyl hydrolase family 65 central catalytic domain	carbohydrate metabolic process//obsolete electron transport	electron transfer activity//catalytic activity	--	1.1936	4.12e-05	0.0047701
Cluster-6604.49476	hypothetical protein AQUCO_02000035v1 [Aquilegia coerulea]	PREDICTED: Selaginella moellendorffii NAC domain-containing protein 76 (LOC9658547), mRNA	Protein NTM1-like 9 OS=Arabidopsis thaliana OX=3702 GN=NTL9 PE=1 SV=1	No apical meristem (NAM) protein	regulation of transcription, DNA-templated	DNA binding	--	1.1936	9.35e-05	0.008934
Cluster-6604.46325	zinc finger protein [Macleaya cordata]	PREDICTED: Amborella trichopoda DDT domain-containing protein PTM (LOC18441467), mRNA	DDT domain-containing protein PTM OS=Arabidopsis thaliana OX=3702 GN=PTM PE=1 SV=1	Domain of unknown function (DUF1891)	oxidation-reduction process	methyltransferase activity//2-oxoglutarate-dependent dioxygenase activity	--	1.1939	0.00012132	0.010985
Cluster-6604.53602	--	--	--	DNA mismatch repair protein, C-terminal domain	mismatch repair	mismatched DNA binding//ATP binding	--	1.1952	1.29e-06	0.00027482
Cluster-6604.49393	40S ribosomal protein S6-like [Cucurbita moschata]	PREDICTED: Solanum pennellii 40S ribosomal protein S6-like (LOC107028861), mRNA	40S ribosomal protein S6 OS=Asparagus officinalis OX=4686 GN=rps6 PE=2 SV=1	Sarcolipin//Ribosomal protein S6e	translation//ribosome biogenesis	structural constituent of ribosome//enzyme regulator activity	ribosome//membrane	1.1954	3.99e-06	0.00069559
Cluster-6604.68709	--	--	--	--	--	--	--	1.1966	0.00068126	0.039414
Cluster-6604.35382	hypothetical protein AQUCO_02600083v1 [Aquilegia coerulea]	PREDICTED: Camellia sinensis sugar transporter ERD6-like 7 (LOC114270138), transcript variant X2, misc_RNA	Sugar transporter ERD6-like 7 OS=Arabidopsis thaliana OX=3702 GN=At2g48020 PE=2 SV=2	Cytochrome c/c1 heme lyase//Sugar (and other) transporter//Major Facilitator Superfamily	transmembrane transport//chlorophyll metabolic process	holocytochrome-c synthase activity//transmembrane transporter activity	mitochondrion//integral component of membrane	1.1999	0.00085775	0.045972
Cluster-6604.43627	late embryogenesis abundant protein D-34-like [Papaver somniferum]	Nepeta cataria isolate FUMQ_2001735 putative LOV domain-containing protein mRNA, complete cds	Late embryogenesis abundant protein D-34 OS=Gossypium hirsutum OX=3635 PE=3 SV=1	--	--	--	--	1.2017	2.69e-05	0.0033549
Cluster-6604.49720	PREDICTED: pyruvate decarboxylase 2 [Eucalyptus grandis]	PREDICTED: Papaver somniferum pyruvate decarboxylase 1 (LOC113310237), mRNA	Pyruvate decarboxylase 2 (Fragment) OS=Pisum sativum OX=3888 GN=PDC2 PE=2 SV=1	Thiamine pyrophosphate enzyme, N-terminal TPP binding domain//SecY translocase//Thiamine pyrophosphate enzyme, C-terminal TPP binding domain//Thiamine pyrophosphate enzyme, central domain//ER protein Pkr1//Bacillus/Clostridium GerA spore germination protein	vacuolar proton-transporting V-type ATPase complex assembly//protein transport//spore germination	magnesium ion binding//thiamine pyrophosphate binding//catalytic activity	integral component of membrane//membrane	1.2017	5.37e-05	0.0058374
Cluster-6604.49954	hypothetical protein AQUCO_03700184v1 [Aquilegia coerulea]	PREDICTED: Juglans regia AAA-ATPase At2g46620-like (LOC109007553), mRNA	AAA-ATPase At2g46620 OS=Arabidopsis thaliana OX=3702 GN=At2g46620 PE=2 SV=1	RNA helicase//Holliday junction DNA helicase RuvB P-loop domain//AAA domain (dynein-related subfamily)//RsgA GTPase//ABC transporter//ATPase family associated with various cellular activities (AAA)	DNA repair//DNA recombination	RNA binding//GTPase activity//RNA helicase activity//four-way junction helicase activity//ATPase activity//GTP binding//ATP binding	Holliday junction helicase complex//replication fork	1.2032	6.13e-05	0.0064903
Cluster-6604.47607	chalcone synthase [Lonicera caerulea]	Epimedium sagittatum chalcone synthase (CHS1) mRNA, partial cds	Chalcone synthase OS=Betula pendula OX=3505 GN=CHS PE=2 SV=2	FAE1/Type III polyketide synthase-like protein//3-Oxoacyl-[acyl-carrier-protein (ACP)] synthase III	obsolete acyl-carrier-protein biosynthetic process//fatty acid biosynthetic process	3-oxoacyl-[acyl-carrier-protein] synthase activity//transferase activity, transferring acyl groups other than amino-acyl groups	fatty acid synthase complex//membrane	1.2041	0.00085482	0.045904
Cluster-6604.56403	hypothetical protein BVC80_9099g146 [Macleaya cordata]	--	--	Zinc-finger of the MIZ type in Nse subunit	--	zinc ion binding	--	1.207	2.06e-05	0.0026841
Cluster-6604.55483	hypothetical protein AQUCO_00300400v1 [Aquilegia coerulea]	PREDICTED: Asparagus officinalis probable protein phosphatase 2C 47 (LOC109849573), mRNA	Probable protein phosphatase 2C 2 OS=Oryza sativa subsp. japonica OX=39947 GN=Os01g0295700 PE=2 SV=1	Glutamate/Leucine/Phenylalanine/Valine dehydrogenase//Protein phosphatase 2C	oxidation-reduction process//cellular amino acid metabolic process	oxidoreductase activity//catalytic activity	--	1.2103	8.67e-06	0.0013122
Cluster-6604.36517	PREDICTED: receptor-like kinase TMK4 [Nelumbo nucifera]	Ipomoea trifida cultivar NCNSP0306 chromosome 4	Receptor-like kinase TMK4 OS=Arabidopsis thaliana OX=3702 GN=TMK4 PE=1 SV=1	Protein tyrosine and serine/threonine kinase//Leucine Rich Repeat//Leucine rich repeat//Protein kinase domain	protein phosphorylation	protein kinase activity//protein binding//ATP binding	--	1.2107	0.00090733	0.04779
Cluster-6604.49098	Leucine-rich repeat [Macleaya cordata]	Lupinus angustifolius cultivar Tanjil chromosome LG-03	F-box protein At1g47056 OS=Arabidopsis thaliana OX=3702 GN=At1g47056 PE=2 SV=1	F-box domain//Leucine Rich repeat//F-box-like	--	protein binding	--	1.2121	1.37e-06	0.00028806
Cluster-6604.45491	--	--	--	Adenylate kinase, active site lid//Extensin-like protein repeat	cell wall biogenesis//ATP metabolic process//purine nucleobase metabolic process	adenylate kinase activity//structural constituent of cell wall	cell wall	1.2123	0.00019025	0.01563
Cluster-6604.57492	hypothetical protein AQUCO_00200883v1 [Aquilegia coerulea]	PREDICTED: Hevea brasiliensis ninja-family protein AFP3 (LOC110658892), mRNA	Ninja-family protein AFP3 OS=Arabidopsis thaliana OX=3702 GN=AFP3 PE=1 SV=1	SAND domain//Ryanodine Receptor TM 4-6	cellular calcium ion homeostasis//calcium ion transport	DNA binding//ryanodine-sensitive calcium-release channel activity	integral component of membrane//intracellular	1.2141	0.00017692	0.014667
Cluster-6604.46945	hypothetical protein BVC80_1837g58 [Macleaya cordata]	--	--	NADH-ubiquinone oxidoreductase B18 subunit (NDUFB7)	ubiquinone biosynthetic process//sodium ion transport//obsolete electron transport//mitochondrial electron transport, NADH to ubiquinone	NADH dehydrogenase activity//NADH dehydrogenase (ubiquinone) activity	mitochondrion	1.2173	4.23e-05	0.0048623
Cluster-6604.49435	hypothetical protein CUMW_216270 [Citrus unshiu]	PREDICTED: Citrus clementina inositol-3-phosphate synthase (LOC18035848), mRNA	Inositol-3-phosphate synthase OS=Nicotiana tabacum OX=4097 PE=2 SV=1	Myo-inositol-1-phosphate synthase	inositol biosynthetic process//streptomycin biosynthetic process//phospholipid biosynthetic process	inositol-3-phosphate synthase activity	--	1.2202	4.21e-05	0.0048395
Cluster-6604.50078	--	--	--	--	--	--	--	1.2207	0.00021322	0.016852
Cluster-6604.38580	--	Sinopodophyllum hexandrum microsatellite Sh-170 sequence	--	--	--	--	--	1.2229	0.00091115	0.047968
Cluster-6604.38656	Protein trichome birefringence like [Actinidia chinensis var. chinensis]	PREDICTED: Vitis vinifera protein trichome birefringence (LOC100255639), mRNA	Protein trichome birefringence OS=Arabidopsis thaliana OX=3702 GN=TBR PE=1 SV=1	Solute carrier family 12	ion transport	transmembrane transporter activity	membrane	1.2252	3.12e-05	0.0037903
Cluster-6604.43114	--	--	--	--	--	--	--	1.2294	2.25e-05	0.0028882
Cluster-6604.62471	hypothetical protein AQUCO_02500292v1 [Aquilegia coerulea]	PREDICTED: Lactuca sativa UDP-glycosyltransferase 90A1-like (LOC111876442), mRNA	UDP-glycosyltransferase 90A1 OS=Arabidopsis thaliana OX=3702 GN=UGT90A1 PE=2 SV=1	UDP-glucoronosyl and UDP-glucosyl transferase	--	transferase activity, transferring hexosyl groups	--	1.232	0.00020692	0.016603
Cluster-6604.50214	RNA-binding with multiple splicing 2 [Gossypium arboreum]	PREDICTED: Nicotiana attenuata RNA-binding protein 2 (LOC109210001), mRNA	RNA-binding protein 2 OS=Medicago truncatula OX=3880 GN=RBP2 PE=2 SV=1	Putative transmembrane protein precursor	protein ubiquitination	ubiquitin protein ligase activity	integral component of membrane	1.2352	4.65e-06	0.00078807
Cluster-6604.53214	--	--	--	Mitochondrial domain of unknown function (DUF1082)	--	--	integral component of membrane//mitochondrion	1.2352	7.76e-05	0.0077653
Cluster-6604.48936	PREDICTED: trifunctional UDP-glucose 4,6-dehydratase/UDP-4-keto-6-deoxy-D-glucose 3,5-epimerase/UDP-4-keto-L-rhamnose-reductase RHM1 [Nelumbo nucifera]	PREDICTED: Hevea brasiliensis trifunctional UDP-glucose 4,6-dehydratase/UDP-4-keto-6-deoxy-D-glucose 3,5-epimerase/UDP-4-keto-L-rhamnose-reductase RHM1 (LOC110648332), mRNA	Trifunctional UDP-glucose 4,6-dehydratase/UDP-4-keto-6-deoxy-D-glucose 3,5-epimerase/UDP-4-keto-L-rhamnose-reductase RHM1 OS=Arabidopsis thaliana OX=3702 GN=RHM1 PE=1 SV=1	NAD dependent epimerase/dehydratase family//3-beta hydroxysteroid dehydrogenase/isomerase family	androgen metabolic process//steroid biosynthetic process//oxidation-reduction process//C21-steroid hormone metabolic process//estrogen metabolic process	catalytic activity//obsolete coenzyme binding//3-beta-hydroxy-delta5-steroid dehydrogenase activity//oxidoreductase activity, acting on the CH-OH group of donors, NAD or NADP as acceptor	--	1.2367	3.46e-05	0.0041332
Cluster-6604.60606	Exocyst complex subunit Sec15-like [Macleaya cordata]	PREDICTED: Nelumbo nucifera exocyst complex component SEC15B (LOC104606194), mRNA	Exocyst complex component SEC15B OS=Arabidopsis thaliana OX=3702 GN=SEC15B PE=1 SV=1	Vitamin B12 dependent methionine synthase, activation domain//Exocyst complex subunit Sec15-like	vesicle docking involved in exocytosis//methionine biosynthetic process	methionine synthase activity	exocyst	1.2406	1.69e-05	0.0022809
Cluster-6604.8024	hypothetical protein AQUCO_00500573v1 [Aquilegia coerulea]	PREDICTED: Capsicum annuum G-type lectin S-receptor-like serine/threonine-protein kinase At4g27290 (LOC107860537), transcript variant X3, mRNA	Cysteine-rich receptor-like protein kinase 8 OS=Arabidopsis thaliana OX=3702 GN=CRK8 PE=3 SV=2	Protein kinase domain//Domain of unknown function (DUF3403)//Protein tyrosine and serine/threonine kinase	phosphorylation//serine family amino acid metabolic process//protein phosphorylation	ATP binding//protein kinase activity//protein serine/threonine kinase activity	--	1.2421	0.00010025	0.0094572
Cluster-6604.47948	60S ribosomal protein L23 [Camellia sinensis]	PREDICTED: Brassica napus 60S ribosomal protein L23 (LOC106438980), mRNA	60S ribosomal protein L23 OS=Nicotiana tabacum OX=4097 GN=RPL23 PE=2 SV=1	Ribosomal protein L14p/L23e	translation//ribosome biogenesis	structural constituent of ribosome	ribosome	1.2423	3.2e-06	0.00057966
Cluster-6604.46902	PREDICTED: 40S ribosomal protein S5 [Nelumbo nucifera]	--	40S ribosomal protein S5 (Fragment) OS=Cicer arietinum OX=3827 GN=RPS5 PE=2 SV=1	Chitin binding Peritrophin-A domain	--	chitin binding	extracellular region	1.2425	0.00026275	0.019462
Cluster-6604.51311	LOW QUALITY PROTEIN: transketolase, chloroplastic-like [Phoenix dactylifera]	PREDICTED: Nicotiana attenuata transketolase, chloroplastic-like (LOC109224857), mRNA	Transketolase, chloroplastic OS=Solanum tuberosum OX=4113 PE=2 SV=1	Dehydrogenase E1 component//zinc RING finger of MSL2//Thiamine pyrophosphate enzyme, C-terminal TPP binding domain//1-deoxy-D-xylulose-5-phosphate synthase	steroid biosynthetic process//terpenoid biosynthetic process	oxidoreductase activity, acting on the aldehyde or oxo group of donors, disulfide as acceptor//catalytic activity//ubiquitin protein ligase activity//1-deoxy-D-xylulose-5-phosphate synthase activity//thiamine pyrophosphate binding	--	1.2429	0.00014384	0.012639
Cluster-6604.35494	PREDICTED: GATA transcription factor 8-like [Nelumbo nucifera]	PREDICTED: Ricinus communis GATA transcription factor 8 (LOC8278089), mRNA	GATA transcription factor 11 OS=Arabidopsis thaliana OX=3702 GN=GATA11 PE=2 SV=1	WS/DGAT C-terminal domain//Killer toxin-resistance protein 1//GATA zinc finger//Ribonuclease 2-5A	obsolete acyl-carrier-protein biosynthetic process//regulation of transcription, DNA-templated//glycerolipid metabolic process//regulation of RNA metabolic process//mRNA processing//fungal-type cell wall organization	zinc ion binding//ribonuclease activity//sequence-specific DNA binding//diacylglycerol O-acyltransferase activity	--	1.2436	0.00024625	0.018655
Cluster-6604.48871	Mitochondrial substrate/solute carrier [Macleaya cordata]	Manihot esculenta phosphate transporter (PT3;3) mRNA, complete cds	Mitochondrial phosphate carrier protein 3, mitochondrial OS=Arabidopsis thaliana OX=3702 GN=MPT3 PE=1 SV=1	--	--	--	--	1.2444	0.00017364	0.014493
Cluster-6604.44886	GNAT domain [Macleaya cordata]	PREDICTED: Aegilops tauschii subsp. tauschii uncharacterized LOC109737827 (LOC109737827), transcript variant X6, mRNA	Increased DNA methylation 1 OS=Arabidopsis thaliana OX=3702 GN=IDM1 PE=1 SV=1	Exocyst complex subunit Sec15-like//Mitochondrial import protein Pam17	vesicle docking involved in exocytosis	--	PAM complex, Tim23 associated import motor//exocyst	1.2446	0.00035883	0.024622
Cluster-6604.43891	hypothetical protein AQUCO_05300091v1 [Aquilegia coerulea]	--	LysM domain receptor-like kinase 3 OS=Arabidopsis thaliana OX=3702 GN=LYK3 PE=2 SV=1	Protein tyrosine and serine/threonine kinase//Protein kinase domain	protein phosphorylation	ATP binding//protein kinase activity	--	1.2451	1.67e-05	0.0022665
Cluster-6604.48484	40S ribosomal protein S9-2 [Vitis vinifera]	PREDICTED: Vitis vinifera 40S ribosomal protein S9-2 (LOC100260300), mRNA	40S ribosomal protein S9-2 OS=Arabidopsis thaliana OX=3702 GN=RPS9C PE=1 SV=1	Ribosomal protein S4/S9 N-terminal domain	--	rRNA binding	--	1.2465	4.09e-06	0.00071128
Cluster-6604.51372	RING-H2 finger protein ATL2-like [Manihot esculenta]	--	RING-H2 finger protein ATL2 OS=Arabidopsis thaliana OX=3702 GN=ATL2 PE=2 SV=2	Zinc finger, C3HC4 type (RING finger)//Smg8_Smg9//RING-variant domain//Zinc-finger of the MIZ type in Nse subunit//Anaphase-promoting complex subunit 11 RING-H2 finger//Serpentine type 7TM GPCR chemoreceptor Srw//RING-H2 zinc finger domain	G protein-coupled receptor signaling pathway, coupled to cyclic nucleotide second messenger//protein ubiquitination//nuclear-transcribed mRNA catabolic process, nonsense-mediated decay	metal ion binding//zinc ion binding//G protein-coupled peptide receptor activity//ubiquitin-protein transferase activity	anaphase-promoting complex	1.247	3.98e-05	0.004629
Cluster-6604.52688	Patatin/Phospholipase A2-related [Macleaya cordata]	--	Patatin-like protein 7 OS=Arabidopsis thaliana OX=3702 GN=PLP7 PE=2 SV=1	Patatin-like phospholipase	lipid metabolic process	--	--	1.2482	2.89e-06	0.00053216
Cluster-6604.20330	protein YIPF5 [Cinnamomum micranthum f. kanehirae]	--	--	--	--	--	--	1.2482	0.00020691	0.016603
Cluster-6604.51319	hypothetical protein AQUCO_02000299v1 [Aquilegia coerulea]	PREDICTED: Nelumbo nucifera ABC transporter G family member 36-like (LOC104604499), mRNA	ABC transporter G family member 35 OS=Arabidopsis thaliana OX=3702 GN=ABCG35 PE=2 SV=1	CDR ABC transporter//ATPase family associated with various cellular activities (AAA)//ABC-2 type transporter//Coronavirus nucleocapsid//ABC transporter//AAA domain, putative AbiEii toxin, Type IV TA system//RsgA GTPase	transport//transmembrane transport	ATP binding//GTP binding//ATPase activity//ATPase-coupled transmembrane transporter activity//GTPase activity	viral nucleocapsid//integral component of membrane//membrane	1.2498	0.00012644	0.011355
Cluster-6604.18042	Serine decarboxylase [Capsicum baccatum]	PREDICTED: Papaver somniferum serine decarboxylase 1-like (LOC113300333), transcript variant X2, mRNA	Serine decarboxylase OS=Arabidopsis thaliana OX=3702 GN=SDC PE=1 SV=1	Pyridoxal-dependent decarboxylase conserved domain	carboxylic acid metabolic process	carboxy-lyase activity//pyridoxal phosphate binding	--	1.2499	0.00079155	0.043549
Cluster-6604.46157	uncharacterized protein LOC111025802 [Momordica charantia]	--	--	Integrase core domain	DNA integration	--	--	1.2508	0.00091892	0.048239
Cluster-6604.47598	hypothetical protein CRG98_026115 [Punica granatum]	--	--	--	--	--	--	1.2535	3.36e-06	0.00060334
Cluster-6604.56566	uncharacterized protein LOC112023240 [Quercus suber]	--	--	--	--	--	--	1.2563	9.39e-05	0.0089574
Cluster-6604.43921	U box domain [Macleaya cordata]	PREDICTED: Hevea brasiliensis U-box domain-containing protein 26-like (LOC110662141), mRNA	U-box domain-containing protein 26 OS=Arabidopsis thaliana OX=3702 GN=PUB26 PE=2 SV=1	U-box domain//HEAT repeat//Zinc-finger of the MIZ type in Nse subunit//Armadillo/beta-catenin-like repeat	protein ubiquitination	ubiquitin-protein transferase activity//zinc ion binding//protein binding	--	1.2565	1.49e-07	4.47e-05
Cluster-6604.52155	ABC transporter [Macleaya cordata]	PREDICTED: Camellia sinensis ABC transporter C family member 14-like (LOC114317041), transcript variant X2, mRNA	ABC transporter C family member 14 OS=Arabidopsis thaliana OX=3702 GN=ABCC14 PE=1 SV=1	Protein melan-A//RsgA GTPase//50S ribosome-binding GTPase//ABC transporter transmembrane region//ABC transporter	transport//transmembrane transport	GTPase activity//ATPase-coupled transmembrane transporter activity//ATPase activity//GTP binding//ATP binding	melanosome//integral component of membrane	1.2565	0.00038956	0.02613
Cluster-6604.39482	uncharacterized protein LOC114317120 [Camellia sinensis]	PREDICTED: Fragaria vesca subsp. vesca uncharacterized LOC101293190 (LOC101293190), mRNA	--	Heme exporter protein D (CcmD)//Presenilin//Nucleosome assembly protein (NAP)	nucleosome assembly//heme transport//protein processing//cytochrome complex assembly	aspartic-type endopeptidase activity	nucleus//integral component of membrane	1.2574	7.19e-05	0.0073211
Cluster-6604.47965	--	--	--	--	--	--	--	1.2577	1.48e-06	0.00030735
Cluster-6604.55452	SPX [Macleaya cordata]	PREDICTED: Nelumbo nucifera phosphate transporter PHO1 homolog 3-like (LOC104598075), mRNA	Phosphate transporter PHO1 homolog 8 OS=Arabidopsis thaliana OX=3702 GN=PHO1-H8 PE=2 SV=1	EXS family//Lipopolysaccharide export system permease LptF/LptG//Type I GTP cyclohydrolase folE2	nitrogen compound metabolic process	GTP cyclohydrolase activity	integral component of membrane	1.258	4.13e-05	0.0047782
Cluster-6604.57562	endochitinase 2 [Hevea brasiliensis]	--	Endochitinase A2 OS=Pisum sativum OX=3888 GN=CHI2 PE=1 SV=2	Cell division activator CedA//Chitinase class I//Chitin recognition protein	cell division//cell wall macromolecule catabolic process//chitin catabolic process	chitin binding//chitinase activity//DNA binding	--	1.2584	0.00044297	0.028898
Cluster-6604.41602	putative xyloglucan endotransglucosylase/hydrolase protein 23 [Vitis vinifera]	Vitis vinifera contig VV78X185772.10, whole genome shotgun sequence	Probable xyloglucan endotransglucosylase/hydrolase protein 23 OS=Arabidopsis thaliana OX=3702 GN=XTH23 PE=2 SV=1	Xyloglucan endo-transglycosylase (XET) C-terminus//Glycosyl hydrolases family 16	carbohydrate metabolic process//cellular glucan metabolic process	hydrolase activity, hydrolyzing O-glycosyl compounds//xyloglucan:xyloglucosyl transferase activity	apoplast//cell wall	1.2606	0.00028644	0.020784
Cluster-6604.60863	--	--	--	Arp2/3 complex, 34 kD subunit p34-Arc	regulation of actin filament polymerization//Arp2/3 complex-mediated actin nucleation	--	Arp2/3 protein complex//actin cytoskeleton	1.2614	0.00088311	0.04701
Cluster-6604.54694	non-specific lipid-transfer protein-like protein At5g64080 isoform X1 [Abrus precatorius]	--	Non-specific lipid-transfer protein-like protein At5g64080 OS=Arabidopsis thaliana OX=3702 GN=At5g64080 PE=2 SV=1	--	--	--	--	1.2628	0.00011182	0.010338
Cluster-6604.31299	hypothetical protein AQUCO_02000421v1 [Aquilegia coerulea]	--	F-box protein At3g07870 OS=Arabidopsis thaliana OX=3702 GN=At3g07870 PE=2 SV=1	F-box-like//Macoilin family//Herpesvirus latent membrane protein 1 (LMP1)//F-box domain	neuronal signal transduction//transformation of host cell by virus	protein binding	integral component of membrane//rough endoplasmic reticulum membrane	1.2637	8.46e-05	0.0082767
Cluster-6604.35624	Signal transduction response regulator [Macleaya cordata]	PREDICTED: Nelumbo nucifera protein EIN4-like (LOC104600824), transcript variant X3, misc_RNA	Ethylene receptor 2 OS=Arabidopsis thaliana OX=3702 GN=ETR2 PE=1 SV=2	Mediator of RNA pol II transcription subunit 19//Response regulator receiver domain//GPI transamidase subunit PIG-U//GAF domain//His Kinase A (phospho-acceptor) domain//GAF domain	regulation of transcription by RNA polymerase II//attachment of GPI anchor to protein//phosphorelay signal transduction system//signal transduction//phosphorylation	transcription coregulator activity//protein binding//phosphorelay sensor kinase activity	protein histidine kinase complex//integral component of membrane//transcription regulator complex//GPI-anchor transamidase complex//mediator complex	1.2646	0.00073137	0.041255
Cluster-6604.44466	--	--	--	--	--	--	--	1.2647	0.00012163	0.011004
Cluster-6604.48748	heat shock protein 83 [Camellia sinensis]	PREDICTED: Ricinus communis heat shock protein 83 (LOC8277096), mRNA	Heat shock protein 83 OS=Ipomoea nil OX=35883 GN=HSP83A PE=2 SV=1	Tumour suppressor protein//HpcH/HpaI aldolase/citrate lyase family//Hsp90 protein//Vitamin B12 dependent methionine synthase, activation domain//Glycosyl hydrolase family 3 N terminal domain	protein folding//methionine biosynthetic process//lysosome localization//carbohydrate metabolic process	methionine synthase activity//unfolded protein binding//catalytic activity//hydrolase activity, hydrolyzing O-glycosyl compounds//ATP binding	--	1.2652	0.00032313	0.022731
Cluster-6604.48491	--	--	--	--	--	--	--	1.2665	0.00038848	0.026086
Cluster-6604.45401	PREDICTED: glucan endo-1,3-beta-glucosidase [Nelumbo nucifera]	PREDICTED: Gossypium hirsutum glucan endo-1,3-beta-glucosidase-like (LOC107934395), mRNA	Glucan endo-1,3-beta-glucosidase OS=Triticum aestivum OX=4565 GN=GLC1 PE=2 SV=1	Tht1-like nuclear fusion protein//Glycosyl hydrolases family 17	carbohydrate metabolic process//nuclear membrane fusion involved in karyogamy//karyogamy involved in conjugation with cellular fusion	hydrolase activity, hydrolyzing O-glycosyl compounds	--	1.2689	7.76e-06	0.0011963
Cluster-6604.79273	--	--	--	Hedgehog amino-terminal signalling domain	cell-cell signaling	--	--	1.2691	0.00081048	0.04417
Cluster-6604.50607	Protein kinase domain [Macleaya cordata]	PREDICTED: Jatropha curcas CBL-interacting serine/threonine-protein kinase 11 (LOC105638989), mRNA	CBL-interacting serine/threonine-protein kinase 14 OS=Arabidopsis thaliana OX=3702 GN=CIPK14 PE=1 SV=1	Spermatozal protamine family//Protein kinase domain//Mitochondrial ribosome subunit S24//NAF domain//Protein tyrosine and serine/threonine kinase	protein phosphorylation//sperm chromatin condensation//signal transduction	ATP binding//DNA binding//protein kinase activity	mitochondrion//nuclear chromosome	1.2718	0.00016725	0.014147
Cluster-6604.54140	hypothetical protein AQUCO_00200581v1 [Aquilegia coerulea]	PREDICTED: Nelumbo nucifera probable methyltransferase PMT2 (LOC104598145), transcript variant X2, mRNA	Probable methyltransferase PMT2 OS=Arabidopsis thaliana OX=3702 GN=At1g26850 PE=2 SV=2	Putative S-adenosyl-L-methionine-dependent methyltransferase	--	methyltransferase activity	--	1.2723	0.0006143	0.03633
Cluster-6604.53613	YTH domain-containing protein [Cinnamomum micranthum f. kanehirae]	PREDICTED: Cucumis melo uncharacterized LOC103497760 (LOC103497760), transcript variant X2, mRNA	YTH domain-containing protein ECT2 OS=Arabidopsis thaliana OX=3702 GN=ECT2 PE=1 SV=1	ATP synthase protein 8//YT521-B-like domain	ATP synthesis coupled proton transport	proton transmembrane transporter activity//RNA binding	mitochondrial proton-transporting ATP synthase complex, coupling factor F(o)	1.2737	0.00010547	0.0098468
Cluster-6604.76122	hypothetical protein BVC80_1823g20 [Macleaya cordata]	--	--	--	--	--	--	1.2744	0.00045237	0.029407
Cluster-6604.42646	Monooxygenase [Macleaya cordata]	PREDICTED: Coffea eugenioides monooxygenase 2 (LOC113779299), transcript variant X1, mRNA	Monooxygenase 3 OS=Arabidopsis thaliana OX=3702 GN=MO3 PE=2 SV=1	FAD dependent oxidoreductase//Domain of unknown function (DUF3377)//FAD binding domain//Pyridine nucleotide-disulphide oxidoreductase//Flavin containing amine oxidoreductase	oxidation-reduction process	FAD binding//oxidoreductase activity//metalloendopeptidase activity	--	1.2751	0.00014895	0.012995
Cluster-6604.48127	hypothetical protein AQUCO_00700366v1 [Aquilegia coerulea]	PREDICTED: Papaver somniferum arginine decarboxylase-like (LOC113349781), mRNA	Arginine decarboxylase OS=Pisum sativum OX=3888 PE=2 SV=1	Pyridoxal-dependent decarboxylase, pyridoxal binding domain//Cornichon protein	vesicle-mediated transport	catalytic activity	--	1.2766	3.5e-05	0.0041645
Cluster-6604.41749	hypothetical protein AQUCO_04100022v1 [Aquilegia coerulea]	PREDICTED: Nelumbo nucifera cysteine-rich receptor-like protein kinase 10 (LOC104603105), mRNA	Putative cysteine-rich receptor-like protein kinase 33 OS=Arabidopsis thaliana OX=3702 GN=CRK33 PE=3 SV=1	Protein kinase domain//Protein tyrosine and serine/threonine kinase	protein phosphorylation	protein kinase activity//ATP binding	--	1.2771	1.23e-05	0.0017531
Cluster-6604.47123	--	--	--	--	--	--	--	1.2809	1.08e-05	0.0015779
Cluster-6604.61927	zinc finger protein [Macleaya cordata]	PREDICTED: Camellia sinensis E3 ubiquitin-protein ligase WAV3-like (LOC114302735), mRNA	E3 ubiquitin-protein ligase WAV3 OS=Arabidopsis thaliana OX=3702 GN=WAV3 PE=1 SV=1	Zinc finger, C3HC4 type (RING finger)//Anaphase-promoting complex subunit 11 RING-H2 finger//RING-H2 zinc finger domain	protein ubiquitination	metal ion binding//zinc ion binding//ubiquitin-protein transferase activity	anaphase-promoting complex	1.2835	9.45e-06	0.0014073
Cluster-6604.49187	chalcone isomerase, partial [Epimedium sagittatum]	--	Chalcone--flavonone isomerase OS=Camellia sinensis OX=4442 GN=CHI PE=2 SV=2	Chalcone-flavanone isomerase	--	intramolecular lyase activity	--	1.2842	2.14e-05	0.0027734
Cluster-6604.50092	--	--	--	AAA domain, putative AbiEii toxin, Type IV TA system//ESCRT-I subunit Mvb12	endosome transport via multivesicular body sorting pathway	ubiquitin binding//ATP binding	ESCRT I complex	1.2855	0.00058163	0.035094
Cluster-6604.66395	--	--	--	--	--	--	--	1.2865	1.55e-05	0.0021177
Cluster-6604.45620	Pentatricopeptide repeat [Macleaya cordata]	--	Pentatricopeptide repeat-containing protein At3g13160, mitochondrial OS=Arabidopsis thaliana OX=3702 GN=At3g13160 PE=1 SV=1	Region in Clathrin and VPS	intracellular protein transport//vesicle-mediated transport	--	--	1.2867	0.0006493	0.037894
Cluster-6604.64024	Armadillo [Macleaya cordata]	PREDICTED: Medicago truncatula U-box domain-containing protein 27 (LOC11426092), mRNA	U-box domain-containing protein 27 OS=Arabidopsis thaliana OX=3702 GN=PUB27 PE=2 SV=1	Glycosyl hydrolases family 2, TIM barrel domain//Zinc-finger of the MIZ type in Nse subunit//U-box domain	carbohydrate metabolic process//protein ubiquitination	zinc ion binding//hydrolase activity, hydrolyzing O-glycosyl compounds//ubiquitin-protein transferase activity	--	1.2869	6.2e-06	0.00099068
Cluster-6604.59760	hypothetical protein AQUCO_04500004v1 [Aquilegia coerulea]	PREDICTED: Camellia sinensis 2-(3-amino-3-carboxypropyl)histidine synthase subunit 1 (LOC114272626), mRNA	2-(3-amino-3-carboxypropyl)histidine synthase subunit 1 OS=Schizosaccharomyces pombe (strain 972 / ATCC 24843) OX=284812 GN=dph1 PE=3 SV=1	--	--	--	--	1.2875	4.3e-05	0.0049329
Cluster-6604.40313	--	--	--	Keratin	--	structural constituent of cytoskeleton	intermediate filament//cytoskeleton	1.2879	0.00024642	0.018655
Cluster-6604.22521	Endonuclease/exonuclease/phosphatase [Macleaya cordata]	--	Carbon catabolite repressor protein 4 homolog 1 OS=Arabidopsis thaliana OX=3702 GN=CCR4-1 PE=2 SV=1	--	--	--	--	1.2884	4.37e-05	0.0050032
Cluster-6604.41105	--	Vitis vinifera, whole genome shotgun sequence, contig VV78X094129.12, clone ENTAV 115	--	--	--	--	--	1.2886	7.64e-06	0.0011808
Cluster-6604.42534	Cytochrome b5-like heme/steroid binding domain [Macleaya cordata]	Anemone leveillei delta-8-sphingolipid desaturase mRNA, complete cds	Delta(8)-fatty-acid desaturase OS=Helianthus annuus OX=4232 GN=sld1 PE=1 SV=1	Synaptobrevin//Fatty acid desaturase	lipid metabolic process//vesicle-mediated transport	--	integral component of membrane	1.2901	2.23e-07	6.27e-05
Cluster-6604.55579	PREDICTED: UBP1-associated protein 2C [Nelumbo nucifera]	PREDICTED: Camellia sinensis UBP1-associated protein 2C-like (LOC114279256), mRNA	UBP1-associated protein 2C OS=Arabidopsis thaliana OX=3702 GN=UBA2C PE=2 SV=1	RNA recognition motif//RNA recognition motif. (a.k.a. RRM, RBD, or RNP domain)	--	nucleic acid binding	--	1.2903	3.52e-06	0.00062828
Cluster-6604.49434	zinc finger protein [Macleaya cordata]	PREDICTED: Eucalyptus grandis E3 ubiquitin-protein ligase RDUF1 (LOC104436714), mRNA	Probable E3 ubiquitin-protein ligase RHC2A OS=Arabidopsis thaliana OX=3702 GN=RHC2A PE=2 SV=1	zinc-ribbon//Phorbol esters/diacylglycerol binding domain (C1 domain)//zinc RING finger of MSL2//RING-H2 zinc finger domain//Zinc finger, C3HC4 type (RING finger)//Anaphase-promoting complex subunit 11 RING-H2 finger//DNA directed RNA polymerase, 7 kDa subunit	transcription, DNA-templated//purine nucleobase metabolic process//pyrimidine nucleobase metabolic process//intracellular signal transduction//protein ubiquitination	ubiquitin-protein transferase activity//zinc ion binding//metal ion binding//ubiquitin protein ligase activity//DNA-directed 5'-3' RNA polymerase activity//DNA binding	nucleolus//anaphase-promoting complex	1.2904	0.0001081	0.010062
Cluster-6604.21549	hypothetical protein AQUCO_03000163v1 [Aquilegia coerulea]	--	--	Proline-rich AKT1 substrate 1//Ebola nucleoprotein	negative regulation of TOR signaling//viral RNA genome packaging//neurotrophin TRK receptor signaling pathway	--	viral nucleocapsid	1.2929	6.61e-07	0.00016136
Cluster-6604.27976	PREDICTED: aspartic proteinase Asp1-like [Nelumbo nucifera]	PREDICTED: Nelumbo nucifera aspartic proteinase Asp1-like (LOC104605788), transcript variant X2, mRNA	Aspartic proteinase Asp1 OS=Oryza sativa subsp. japonica OX=39947 GN=ASP1 PE=2 SV=1	--	--	--	--	1.293	9.6e-05	0.0091219
Cluster-6604.30676	hypothetical protein CRG98_029599 [Punica granatum]	--	Receptor homology region, transmembrane domain- and RING domain-containing protein 1 OS=Oryza sativa subsp. japonica OX=39947 GN=Os03g0167500 PE=2 SV=1	Integrase core domain	DNA integration	--	--	1.2965	0.00061177	0.036272
Cluster-6604.47170	Prephenate dehydratase [Macleaya cordata]	--	Arogenate dehydratase/prephenate dehydratase 6, chloroplastic OS=Arabidopsis thaliana OX=3702 GN=ADT6 PE=1 SV=1	Prephenate dehydratase	L-phenylalanine biosynthetic process//tryptophan biosynthetic process//tyrosine biosynthetic process	prephenate dehydratase activity	--	1.2988	2.32e-06	0.00044398
Cluster-6604.58665	zinc finger protein [Macleaya cordata]	--	--	--	--	--	--	1.2992	1.77e-05	0.0023829
Cluster-6604.72663	--	--	--	--	--	--	--	1.2996	0.0004769	0.030532
Cluster-6604.46547	hypothetical protein B456_009G111700 [Gossypium raimondii]	PREDICTED: Phoenix dactylifera ran-binding protein 1 homolog b-like (LOC103709288), mRNA	Ran-binding protein 1 homolog c OS=Arabidopsis thaliana OX=3702 GN=RANBP1C PE=2 SV=1	RanBP1 domain	intracellular transport	--	--	1.3004	7.36e-05	0.0074453
Cluster-6604.7761	--	--	--	--	--	--	--	1.3027	0.00031389	0.022225
Cluster-6604.48814	UDP-glucose 6-dehydrogenase 3 [Camellia sinensis]	PREDICTED: Herrania umbratica UDP-glucose 6-dehydrogenase 3 (LOC110426728), mRNA	UDP-glucose 6-dehydrogenase 4 OS=Oryza sativa subsp. japonica OX=39947 GN=UGD4 PE=2 SV=1	UDP-glucose/GDP-mannose dehydrogenase family, NAD binding domain//UDP-glucose/GDP-mannose dehydrogenase family, central domain//NAD binding domain of 6-phosphogluconate dehydrogenase//UDP-glucose/GDP-mannose dehydrogenase family, UDP binding domain	oxidation-reduction process	NAD binding//oxidoreductase activity, acting on the CH-OH group of donors, NAD or NADP as acceptor//NADP binding	--	1.3028	2.69e-05	0.0033568
Cluster-6604.67780	hypothetical protein AQUCO_01700060v1 [Aquilegia coerulea]	--	--	--	--	--	--	1.3048	0.00012412	0.011183
Cluster-6604.52963	--	--	--	--	--	--	--	1.3054	0.00011363	0.010451
Cluster-6604.41211	T4.5 [Malus x robusta]	Quercus robur BAC genome sequence, isolate 93H23	Retrovirus-related Pol polyprotein from transposon RE1 OS=Arabidopsis thaliana OX=3702 GN=RE1 PE=2 SV=1	Tht1-like nuclear fusion protein//Integrase core domain//Strabismus protein	karyogamy involved in conjugation with cellular fusion//nuclear membrane fusion involved in karyogamy//multicellular organism development//DNA integration	--	integral component of membrane	1.3082	5.72e-05	0.0061496
Cluster-6604.25390	DUF3049 domain-containing protein [Cephalotus follicularis]	--	--	TruB family pseudouridylate synthase (N terminal domain)	RNA processing	--	--	1.3084	4.45e-05	0.0050796
Cluster-6604.38289	hypothetical protein AQUCO_01300701v1 [Aquilegia coerulea]	PREDICTED: Lactuca sativa probable xyloglucan galactosyltransferase GT19 (LOC111902046), mRNA	Probable xyloglucan galactosyltransferase GT19 OS=Arabidopsis thaliana OX=3702 GN=GT19 PE=2 SV=1	--	--	--	--	1.3105	2.98e-06	0.00054511
Cluster-6604.42930	hypothetical protein AQUCO_00900820v1 [Aquilegia coerulea]	Centella asiatica UDP-glucosyltransferase 709L1 (UGT709L1) mRNA, complete cds	7-deoxyloganetic acid glucosyl transferase OS=Catharanthus roseus OX=4058 GN=7DLGT PE=1 SV=1	Phage X family//Orexin receptor type 2//Glycosyltransferase family 28 C-terminal domain//UDP-glucoronosyl and UDP-glucosyl transferase	feeding behavior//G protein-coupled receptor signaling pathway, coupled to cyclic nucleotide second messenger//G protein-coupled receptor signaling pathway//DNA replication//circadian sleep/wake cycle process	transferase activity, transferring hexosyl groups//orexin receptor activity	integral component of membrane	1.3114	1.07e-06	0.00023923
Cluster-6604.69580	Domain X [Macleaya cordata]	Aquilegia coerulea clone COL07-M05, complete sequence	Nuclear intron maturase 2, mitochondrial OS=Arabidopsis thaliana OX=3702 GN=NMAT2 PE=1 SV=1	gpW//Type II intron maturase//Mediator complex subunit 27//Proteolipid membrane potential modulator	viral life cycle//mRNA processing	--	integral component of membrane//mediator complex	1.3125	0.00085311	0.045835
Cluster-6604.42809	PREDICTED: shewanella-like protein phosphatase 2 [Nelumbo nucifera]	--	Shewanella-like protein phosphatase 2 OS=Arabidopsis thaliana OX=3702 GN=SLP2 PE=1 SV=1	Calcineurin-like phosphoesterase	--	hydrolase activity	--	1.3136	0.00054068	0.033298
Cluster-6604.47566	GDP-fucose protein O-fucosyltransferase [Macleaya cordata]	PREDICTED: Populus trichocarpa O-fucosyltransferase 20 (LOC7456191), mRNA	O-fucosyltransferase 20 OS=Arabidopsis thaliana OX=3702 GN=OFUT20 PE=1 SV=1	Hepatitis C virus non-structural protein NS2//Translocation protein Sec62//Photosystem II reaction centre I protein (PSII 4.8 kDa protein)//Adhesin biosynthesis transcription regulatory protein	proteolysis//regulation of transcription, DNA-templated//protein transport//photosynthesis	cysteine-type endopeptidase activity	membrane//photosystem II reaction center//integral component of endoplasmic reticulum membrane//photosystem II	1.3153	8.84e-06	0.0013336
Cluster-6604.45186	SKP1 component [Corchorus olitorius]	Diphylleia sinensis internal transcribed spacer 1, 5.8S ribosomal RNA gene, and internal transcribed spacer 2, complete sequence	SKP1-like protein 1 OS=Oryza sativa subsp. japonica OX=39947 GN=SKP1 PE=1 SV=1	KNOX2 domain//BTB/POZ domain//Skp1 family, dimerisation domain//Skp1 family, tetramerisation domain	ubiquitin-dependent protein catabolic process	DNA binding//protein binding	nucleus	1.3168	0.00010595	0.0098788
Cluster-6604.82064	--	--	--	--	--	--	--	1.3196	0.00049693	0.031502
Cluster-6604.54584	--	--	--	--	--	--	--	1.3213	0.00084706	0.045666
Cluster-6604.54005	--	--	--	--	--	--	--	1.3227	0.00014971	0.01303
Cluster-6604.49934	--	--	--	--	--	--	--	1.3255	1.36e-06	0.00028666
Cluster-6604.51270	hypothetical protein AQUCO_02200003v1 [Aquilegia coerulea]	--	bZIP transcription factor 53 OS=Arabidopsis thaliana OX=3702 GN=BZIP53 PE=1 SV=1	bZIP Maf transcription factor//bZIP transcription factor//Methylmalonic aciduria and homocystinuria type D protein//Myosin tail//Initiation control protein YabA//Basic region leucine zipper//Nucleopolyhedrovirus P10 protein	regulation of transcription, DNA-templated//cobalamin metabolic process//DNA replication	DNA binding//motor activity//DNA-binding transcription factor activity	transcription regulator complex//nucleus//myosin complex//viral capsid	1.326	0.00021533	0.01694
Cluster-6604.52288	--	--	--	--	--	--	--	1.3262	0.00013271	0.011822
Cluster-6604.48997	putative ubiquitin [Cinnamomum micranthum f. kanehirae]	Paeonia lactiflora cultivar Taohuafeixue polyubiquitin mRNA, complete cds	Polyubiquitin 3 OS=Arabidopsis thaliana OX=3702 GN=UBQ3 PE=2 SV=1	Ubiquitin-like domain//RNA methyltransferase//Ubiquitin family	rRNA processing	methyltransferase activity//protein binding	--	1.3284	2.19e-07	6.24e-05
Cluster-6604.52775	Glycosyl transferase [Macleaya cordata]	PREDICTED: Prunus avium probable galacturonosyltransferase-like 1 (LOC110762612), mRNA	Probable galacturonosyltransferase-like 1 OS=Arabidopsis thaliana OX=3702 GN=GATL1 PE=2 SV=1	Glycosyl transferase family 8	--	transferase activity, transferring glycosyl groups	--	1.3294	1.87e-06	0.00037603
Cluster-6604.59912	hypothetical protein AQUCO_04500055v1 [Aquilegia coerulea]	PREDICTED: Eucalyptus grandis cytochrome P450 90A1 (LOC104421095), mRNA	Cytochrome P450 90A1 OS=Arabidopsis thaliana OX=3702 GN=CYP90A1 PE=2 SV=1	Cytochrome P450//Oxidative-stress-responsive kinase 1 C-terminal domain	oxidation-reduction process//phosphorylation//serine family amino acid metabolic process	ATP binding//oxidoreductase activity, acting on paired donors, with incorporation or reduction of molecular oxygen//heme binding//iron ion binding//protein serine/threonine kinase activity	--	1.3315	0.0003529	0.024291
Cluster-6604.49420	hypothetical protein AQUCO_03900042v1 [Aquilegia coerulea]	PREDICTED: Quercus suber U-box domain-containing protein 17 (LOC111987453), mRNA	U-box domain-containing protein 17 OS=Arabidopsis thaliana OX=3702 GN=PUB17 PE=2 SV=1	U-box domain//Aconitate B N-terminal domain//Zinc-finger of the MIZ type in Nse subunit//Armadillo/beta-catenin-like repeat	protein ubiquitination//tricarboxylic acid cycle//glyoxylate metabolic process//reductive tricarboxylic acid cycle	zinc ion binding//aconitate hydratase activity//protein binding//ubiquitin-protein transferase activity	--	1.3354	5.24e-06	0.00086551
Cluster-6604.29488	hypothetical protein AQUCO_00500066v1 [Aquilegia coerulea]	--	--	--	--	--	--	1.3356	5.89e-05	0.0063061
Cluster-6604.36182	PREDICTED: protein TIFY 3B [Nelumbo nucifera]	--	--	Calcium-activated potassium channel, beta subunit	potassium ion transport	calcium-activated potassium channel activity	membrane	1.3357	0.00026462	0.019562
Cluster-6604.48499	putative DOMON domain-containing protein [Helianthus annuus]	Oryza sativa Japonica Group DNA, chromosome 11, cultivar: Nipponbare, complete sequence	Cytochrome b561 and DOMON domain-containing protein At5g47530 OS=Arabidopsis thaliana OX=3702 GN=At5g47530 PE=2 SV=1	Oxaloacetate decarboxylase, gamma chain//SFI toxin family	pyruvate metabolic process//pathogenesis//proline metabolic process//sodium ion export across plasma membrane//arginine metabolic process//sodium ion transport	oxaloacetate decarboxylase activity//sodium ion transmembrane transporter activity	membrane//extracellular region	1.336	8.33e-07	0.00019591
Cluster-6604.47857	hypothetical protein GOBAR_DD04491 [Gossypium barbadense]	Ipomoea trifida cultivar NCNSP0306 chromosome 13	Citrate-binding protein OS=Hevea brasiliensis OX=3981 GN=CBP PE=1 SV=1	--	--	--	--	1.3364	0.0003598	0.024672
Cluster-6604.49465	R2R3-MYB transcription factor MYB3 [Epimedium sagittatum]	PREDICTED: Cucurbita moschata transcription factor MYB44-like (LOC111454476), mRNA	Transcription factor MYB44 OS=Arabidopsis thaliana OX=3702 GN=MYB44 PE=1 SV=1	Phosphate regulon sensor protein PhoR//SLIDE	protein dephosphorylation//phosphorelay signal transduction system//phosphorylation//chromatin remodeling	phosphorelay sensor kinase activity//hydrolase activity, acting on acid anhydrides, in phosphorus-containing anhydrides//phosphoprotein phosphatase activity//ATP binding//nucleic acid binding	nucleus//protein histidine kinase complex	1.3365	0.00027059	0.019883
Cluster-6604.48860	PREDICTED: uncharacterized protein LOC104612592 [Nelumbo nucifera]	PREDICTED: Nelumbo nucifera uncharacterized protein YnbB-like (LOC104612592), mRNA	Uncharacterized protein YnbB OS=Bacillus subtilis (strain 168) OX=224308 GN=ynbB PE=4 SV=2	Phenylacetic acid catabolic protein//Cys/Met metabolism PLP-dependent enzyme//Scytalone dehydratase	transsulfuration//melanin metabolic process//phenylacetate catabolic process	scytalone dehydratase activity//pyridoxal phosphate binding	--	1.3403	0.00056067	0.034259
Cluster-6604.29997	hypothetical protein AQUCO_12200009v1 [Aquilegia coerulea]	PREDICTED: Nelumbo nucifera uncharacterized LOC104586931 (LOC104586931), mRNA	--	Ribosomal S17//Na+/Pi-cotransporter//Flavocytochrome c sulphide dehydrogenase, flavin-binding//Androgen receptor	ribosome biogenesis//signal transduction//oxidation-reduction process//phosphate ion transport//translation//regulation of transcription, DNA-templated//sodium-dependent phosphate transport//androgen receptor signaling pathway//cation transport	DNA binding//sodium:phosphate symporter activity//flavin adenine dinucleotide binding//steroid binding//oxidoreductase activity//nuclear receptor activity//structural constituent of ribosome	ribosome//membrane//nucleus	1.3411	0.00047657	0.030528
Cluster-6604.42195	--	--	--	--	--	--	--	1.3415	1.19e-05	0.0016996
Cluster-6604.50304	DNA repair helicase XPD isoform X1 [Cinnamomum micranthum f. kanehirae]	PREDICTED: Vitis vinifera DNA repair helicase XPD (LOC100240869), mRNA	General transcription and DNA repair factor IIH helicase subunit XPD OS=Arabidopsis thaliana OX=3702 GN=XPD PE=1 SV=1	DEAD_2//ATPase family associated with various cellular activities (AAA)//2OG-Fe(II) oxygenase superfamily//DEAD/DEAH box helicase//Type III restriction enzyme, res subunit//SNF2 family N-terminal domain//Helicase C-terminal domain	oxidation-reduction process//nucleobase-containing compound metabolic process	hydrolase activity, acting on acid anhydrides, in phosphorus-containing anhydrides//DNA helicase activity//helicase activity//oxidoreductase activity//DNA binding//hydrolase activity//ATP binding//nucleic acid binding	replication fork	1.3415	2.93e-05	0.0035984
Cluster-6604.35966	--	--	--	--	--	--	--	1.3416	0.00011288	0.010401
Cluster-6604.18109	PREDICTED: U-box domain-containing protein 44-like [Nelumbo nucifera]	PREDICTED: Vitis vinifera U-box domain-containing protein 44 (LOC100267204), mRNA	U-box domain-containing protein 44 OS=Arabidopsis thaliana OX=3702 GN=PUB44 PE=1 SV=1	V-ATPase subunit H//Tumour suppressor protein//U-box domain//Adaptin N terminal region//Armadillo/beta-catenin-like repeat//HEAT repeat//Zinc-finger of the MIZ type in Nse subunit//V-ATPase subunit H	proton transmembrane transport//vesicle-mediated transport//intracellular protein transport//oxidative phosphorylation//lysosome localization//protein ubiquitination	proton-transporting ATPase activity, rotational mechanism//ubiquitin-protein transferase activity//protein binding//zinc ion binding	vacuolar proton-transporting V-type ATPase, V1 domain//membrane coat	1.3427	0.00011318	0.01042
Cluster-6604.47989	hypothetical protein AQUCO_00400600v1 [Aquilegia coerulea]	PREDICTED: Papaver somniferum 5-methyltetrahydropteroyltriglutamate--homocysteine methyltransferase 1-like (LOC113276008), mRNA	5-methyltetrahydropteroyltriglutamate--homocysteine methyltransferase OS=Catharanthus roseus OX=4058 GN=METE PE=2 SV=1	Cobalamin-independent synthase, Catalytic domain//Cobalamin-independent synthase, N-terminal domain	methionine biosynthetic process//cellular amino acid biosynthetic process	5-methyltetrahydropteroyltriglutamate-homocysteine S-methyltransferase activity//zinc ion binding	--	1.3458	6.3e-05	0.0066222
Cluster-6604.16709	hypothetical protein CICLE_v10012788mg [Citrus clementina]	PREDICTED: Citrus clementina 60S ribosomal protein L21-2 (LOC18039172), mRNA	60S ribosomal protein L21-2 OS=Arabidopsis thaliana OX=3702 GN=RPL21E PE=2 SV=1	O-phosphoseryl-tRNA(Sec) selenium transferase, SepSecS//Ribosomal protein L21e	translation//ribosome biogenesis	structural constituent of ribosome//transferase activity	ribosome	1.3468	8.18e-06	0.001254
Cluster-6604.49740	hypothetical protein AQUCO_00700807v1 [Aquilegia coerulea]	--	Probable nucleoredoxin 2 OS=Oryza sativa subsp. japonica OX=39947 GN=Os01g0794400 PE=2 SV=1	Phorbol esters/diacylglycerol binding domain (C1 domain)	intracellular signal transduction	--	--	1.3478	9.1e-08	2.86e-05
Cluster-6604.45467	Manganese-dependent ADP-ribose/CDP-alcohol diphosphatase [Vitis vinifera]	PREDICTED: Quercus suber manganese-dependent ADP-ribose/CDP-alcohol diphosphatase (LOC112033540), mRNA	Manganese-dependent ADP-ribose/CDP-alcohol diphosphatase OS=Oryza sativa subsp. japonica OX=39947 GN=Os07g0688000 PE=2 SV=1	Calcineurin-like phosphoesterase	--	hydrolase activity	--	1.3487	0.00015687	0.013514
Cluster-6604.63642	DnaJ domain [Macleaya cordata]	--	Chaperone protein dnaJ 11, chloroplastic OS=Arabidopsis thaliana OX=3702 GN=ATJ11 PE=1 SV=2	Ribulose-phosphate 3 epimerase family	carbohydrate metabolic process	racemase and epimerase activity, acting on carbohydrates and derivatives	--	1.35	0.00085172	0.04582
Cluster-6604.43626	hypothetical protein AQUCO_00600467v1 [Aquilegia coerulea]	Nandina domestica AT1G32500 mRNA, partial sequence	Protein ABCI7, chloroplastic OS=Arabidopsis thaliana OX=3702 GN=ABCI7 PE=1 SV=1	SUF system FeS cluster assembly, SufBD	iron-sulfur cluster assembly	--	--	1.3504	4.45e-06	0.00076134
Cluster-6604.40802	--	--	--	Mu DNA-binding domain	--	DNA binding	--	1.352	0.0009185	0.048239
Cluster-6604.32361	--	--	--	--	--	--	--	1.3545	4.41e-05	0.0050386
Cluster-6604.49176	--	--	--	--	--	--	--	1.3558	0.00049225	0.031278
Cluster-6604.44506	--	--	--	--	--	--	--	1.3577	1.39e-05	0.001946
Cluster-6604.51041	hypothetical protein DCAR_012643 [Daucus carota subsp. sativus]	PREDICTED: Daucus carota subsp. sativus 60S ribosomal protein L13a-4-like (LOC108219970), mRNA	60S ribosomal protein L13a-1 OS=Arabidopsis thaliana OX=3702 GN=RPL13AA PE=2 SV=1	Ribosomal protein L13	ribosome biogenesis//translation	structural constituent of ribosome	ribosome	1.3584	0.00073038	0.041255
Cluster-6604.44808	--	--	--	Alpha-L-arabinofuranosidase C-terminal domain//SicP binding	L-arabinose metabolic process//carbohydrate metabolic process//nucleotide metabolic process	alpha-L-arabinofuranosidase activity	extracellular space	1.3589	6.43e-07	0.00015855
Cluster-6604.48636	hypothetical protein AQUCO_00200416v1 [Aquilegia coerulea]	PREDICTED: Citrus clementina AAA-ATPase ASD, mitochondrial (LOC18038348), mRNA	AAA-ATPase At3g28580 OS=Arabidopsis thaliana OX=3702 GN=At3g28580 PE=2 SV=1	ATPase family associated with various cellular activities (AAA)//NTPase//ABC transporter//Gtr1/RagA G protein conserved region//AAA domain (dynein-related subfamily)//Holliday junction DNA helicase RuvB P-loop domain//RNA helicase	DNA repair//DNA recombination	nucleotide phosphatase activity, acting on free nucleotides//ATP binding//RNA binding//RNA helicase activity//ATPase activity//GTP binding//four-way junction helicase activity	Holliday junction helicase complex//replication fork	1.359	1.55e-05	0.0021177
Cluster-6604.58723	disease resistance protein At4g27190-like [Hevea brasiliensis]	--	Disease resistance protein At4g27190 OS=Arabidopsis thaliana OX=3702 GN=At4g27190 PE=2 SV=1	Leucine rich repeat//UvrD/REP helicase N-terminal domain//Ras family//NB-ARC domain	--	GTPase activity//GTP binding//ATP binding//ADP binding//protein binding	--	1.3598	0.00034904	0.024089
Cluster-6604.48884	unnamed protein product, partial [Vitis vinifera]	--	--	--	--	--	--	1.3604	1.51e-05	0.0020756
Cluster-6604.70600	17.4 kDa class III heat shock protein [Coffea eugenioides]	--	18.6 kDa class III heat shock protein OS=Oryza sativa subsp. japonica OX=39947 GN=HSP18.6 PE=2 SV=1	--	--	--	--	1.3652	0.00034392	0.023822
Cluster-6604.47249	cytochrome P450 [Sinopodophyllum hexandrum]	Sinopodophyllum hexandrum cytochrome P450 (CYP14) mRNA, complete cds	Cytochrome P450 76C4 OS=Arabidopsis thaliana OX=3702 GN=CYP76C4 PE=3 SV=1	Cytochrome P450//RNA polymerases M/15 Kd subunit	oxidation-reduction process//transcription, DNA-templated	heme binding//iron ion binding//oxidoreductase activity, acting on paired donors, with incorporation or reduction of molecular oxygen	--	1.3671	8.97e-07	0.0002059
Cluster-6604.53254	--	--	--	Inositol polyphosphate kinase	inositol phosphate biosynthetic process	kinase activity	--	1.3679	0.00027492	0.020131
Cluster-6604.51523	40S ribosomal protein S9-2-like [Momordica charantia]	PREDICTED: Cicer arietinum 40S ribosomal protein S9-2 (LOC101493843), mRNA	40S ribosomal protein S9-2 OS=Arabidopsis thaliana OX=3702 GN=RPS9C PE=1 SV=1	Ribosomal protein S4/S9 N-terminal domain	--	rRNA binding	--	1.3685	7.98e-06	0.0012249
Cluster-6604.55036	PREDICTED: RING-H2 finger protein ATL3 [Nelumbo nucifera]	Arabidopsis thaliana genome assembly, chromosome: 1	RING-H2 finger protein ATL60 OS=Arabidopsis thaliana OX=3702 GN=ATL60 PE=2 SV=1	Gtr1/RagA G protein conserved region//Fungal specific transcription factor domain//RING-H2 zinc finger domain//Zinc finger, C3HC4 type (RING finger)//RING-variant domain//Cyclin-dependent kinase inhibitor 3 (CDKN3)//Anaphase-promoting complex subunit 11 RING-H2 finger	protein ubiquitination//tyrosine metabolic process//protein dephosphorylation//transcription, DNA-templated	protein tyrosine phosphatase activity//DNA binding//zinc ion binding//metal ion binding//phosphoprotein phosphatase activity//ubiquitin-protein transferase activity//GTP binding	anaphase-promoting complex//nucleus	1.3706	1.11e-06	0.0002458
Cluster-6604.25008	senescence-specific cysteine protease SAG39-like [Sesamum indicum]	--	Vignain OS=Phaseolus vulgaris OX=3885 PE=2 SV=2	Papain family cysteine protease	proteolysis	cysteine-type peptidase activity	--	1.3724	0.00094206	0.048986
Cluster-6604.44433	--	--	--	Spermatozal protamine family	sperm chromatin condensation	DNA binding	nuclear chromosome	1.3726	1.89e-05	0.002496
Cluster-6604.32844	hypothetical protein AQUCO_00200450v1 [Aquilegia coerulea]	PREDICTED: Nelumbo nucifera pentatricopeptide repeat-containing protein At1g74750-like (LOC104608046), mRNA	Pentatricopeptide repeat-containing protein At1g18900 OS=Arabidopsis thaliana OX=3702 GN=At1g18900 PE=2 SV=1	TEA/ATTS domain	regulation of transcription, DNA-templated	DNA-binding transcription factor activity	transcription regulator complex	1.3727	3.55e-06	0.00063165
Cluster-6604.14611	PREDICTED: potassium transporter 6-like [Nelumbo nucifera]	PREDICTED: Nelumbo nucifera potassium transporter 6-like (LOC104593241), transcript variant X4, mRNA	Potassium transporter 6 OS=Arabidopsis thaliana OX=3702 GN=POT6 PE=2 SV=1	K+ potassium transporter	potassium ion transmembrane transport//potassium ion transport	potassium ion transmembrane transporter activity	membrane	1.3727	0.00043917	0.028702
Cluster-6604.43338	hypothetical protein AQUCO_00500391v1 [Aquilegia coerulea]	PREDICTED: Manihot esculenta 60S ribosomal protein L8 (LOC110607879), mRNA	60S ribosomal protein L8 OS=Solanum lycopersicum OX=4081 GN=RPL8 PE=2 SV=1	Hypoxia-inducible lipid droplet-associated//Ribosomal Proteins L2, C-terminal domain//Ribosomal Proteins L2, RNA binding domain	positive regulation of cytokine production//ribosome biogenesis//translation//positive regulation of cell population proliferation//positive regulation of lipid storage	structural constituent of ribosome	ribosome	1.3732	3e-06	0.00054893
Cluster-6604.61976	PREDICTED: NAC transcription factor 29-like [Nelumbo nucifera]	PREDICTED: Camelina sativa NAC domain-containing protein 35 (LOC104791482), mRNA	NAC domain-containing protein 22 OS=Oryza sativa subsp. japonica OX=39947 GN=NAC022 PE=2 SV=1	No apical meristem (NAM) protein	regulation of transcription, DNA-templated	DNA binding	--	1.3739	1.25e-05	0.0017668
Cluster-6604.51531	--	--	--	--	--	--	--	1.3747	0.00057213	0.034804
Cluster-6604.37996	hypothetical protein BVC80_9057g43 [Macleaya cordata]	PREDICTED: Pyrus x bretschneideri uncharacterized LOC103940484 (LOC103940484), mRNA	--	--	--	--	--	1.3759	0.00086242	0.046155
Cluster-6604.65050	--	--	--	--	--	--	--	1.376	0.00028351	0.020626
Cluster-6604.39835	--	--	--	--	--	--	--	1.3762	3.53e-05	0.0041809
Cluster-6604.44258	uncharacterized protein LOC113272080 [Papaver somniferum]	--	--	--	--	--	--	1.3788	0.00028977	0.020942
Cluster-6604.63935	--	--	--	--	--	--	--	1.3807	0.0007286	0.041242
Cluster-6604.42441	PREDICTED: protein TSS-like isoform X2 [Nelumbo nucifera]	PREDICTED: Nelumbo nucifera protein TSS-like (LOC104586153), transcript variant X2, mRNA	Protein TSS OS=Arabidopsis thaliana OX=3702 GN=TSS PE=1 SV=1	CUT domain//Peptidase family M50	proteolysis	metalloendopeptidase activity//DNA binding	--	1.3808	6.62e-06	0.001046
Cluster-6604.51978	hypothetical protein GOBAR_AA07435 [Gossypium barbadense]	PREDICTED: Erythranthe guttatus 60S ribosomal protein L10 (LOC105952308), mRNA	60S ribosomal protein L10 OS=Vitis riparia OX=96939 GN=RPL10 PE=2 SV=1	Ribosomal protein L16p/L10e	ribosome biogenesis//translation	structural constituent of ribosome	ribosome	1.3816	1.33e-06	0.00028239
Cluster-6604.45195	hypothetical protein AQUCO_01300584v1 [Aquilegia coerulea]	PREDICTED: Nicotiana tabacum ACT domain-containing protein ACR8-like (LOC107782635), mRNA	ACT domain-containing protein ACR8 OS=Arabidopsis thaliana OX=3702 GN=ACR8 PE=2 SV=1	--	--	--	--	1.3817	0.00031437	0.022225
Cluster-6604.10826	hypothetical protein AQUCO_00500454v1 [Aquilegia coerulea]	P.crispum mRNA Pcubi4-1 for polyubiquitin	Polyubiquitin 11 OS=Arabidopsis thaliana OX=3702 GN=UBQ11 PE=2 SV=1	RNA methyltransferase//Ubiquitin-like domain//Ubiquitin family	rRNA processing	protein binding//methyltransferase activity	--	1.3825	4.49e-05	0.0051119
Cluster-6604.52248	hypothetical protein DVH24_016885 [Malus domestica]	--	F-box/kelch-repeat protein At3g23880 OS=Arabidopsis thaliana OX=3702 GN=At3g23880 PE=2 SV=1	F-box domain//RNA polymerases M/15 Kd subunit//F-box-like	transcription, DNA-templated	protein binding	--	1.3841	4.64e-05	0.00524
Cluster-6604.39494	zinc transporter 4, chloroplastic-like isoform X2 [Durio zibethinus]	PREDICTED: Ziziphus jujuba zinc transporter 4, chloroplastic (LOC107420163), transcript variant X2, mRNA	Zinc transporter 4, chloroplastic OS=Arabidopsis thaliana OX=3702 GN=ZIP4 PE=2 SV=1	ZIP Zinc transporter//Picornavirus core protein 2A	transmembrane transport//proteolysis//metal ion transport//viral process	peptidase activity//metal ion transmembrane transporter activity	membrane	1.3842	2e-05	0.0026213
Cluster-6604.55683	uncharacterized protein LOC114303275 [Camellia sinensis]	--	--	PMP-22/EMP/MP20/Claudin tight junction	--	--	integral component of membrane	1.3846	0.00030395	0.021682
Cluster-6604.84519	PREDICTED: scopoletin glucosyltransferase-like [Nelumbo nucifera]	PREDICTED: Medicago truncatula UDP-glycosyltransferase 89A2 (LOC11410069), mRNA	UDP-glycosyltransferase 73E1 OS=Stevia rebaudiana OX=55670 GN=UGT73E1 PE=2 SV=1	Glycosyltransferase family 28 C-terminal domain//UDP-glucoronosyl and UDP-glucosyl transferase	--	transferase activity, transferring hexosyl groups	--	1.3874	0.00041369	0.027419
Cluster-6604.46296	hypothetical protein AQUCO_00100128v1 [Aquilegia coerulea]	PREDICTED: Fragaria vesca subsp. vesca dof zinc finger protein DOF1.7-like (LOC101300903), mRNA	Dof zinc finger protein DOF1.7 OS=Arabidopsis thaliana OX=3702 GN=DOF1.7 PE=2 SV=1	Dof domain, zinc finger	regulation of transcription, DNA-templated	DNA binding	--	1.3879	0.00011481	0.010526
Cluster-6604.48772	zinc finger protein [Macleaya cordata]	--	E3 ubiquitin protein ligase RIE1 OS=Arabidopsis thaliana OX=3702 GN=RIE1 PE=2 SV=1	Neurokinin B//Popeye protein conserved region	tachykinin receptor signaling pathway	--	membrane	1.3883	9.01e-05	0.0086708
Cluster-6604.46955	Late embryogenesis abundant protein [Macleaya cordata]	--	Protein NDR1 OS=Arabidopsis thaliana OX=3702 GN=NDR1 PE=1 SV=1	--	--	--	--	1.3884	1.54e-05	0.0021115
Cluster-6604.33080	Amino acid transporter, transmembrane [Cynara cardunculus var. scolymus]	--	Amino acid transporter AVT6A OS=Arabidopsis thaliana OX=3702 GN=AVT6A PE=2 SV=1	DNA binding protein S1FA//Tryptophan/tyrosine permease family	amino acid transmembrane transport//regulation of transcription, DNA-templated	DNA binding	nucleus	1.3889	1.26e-07	3.84e-05
Cluster-6604.37302	hypothetical protein AQUCO_00500199v1 [Aquilegia coerulea]	PREDICTED: Nelumbo nucifera uncharacterized LOC104602489 (LOC104602489), transcript variant X5, mRNA	--	K+-transporting ATPase, c chain//Citrate transporter	potassium ion transport//transmembrane transport	potassium transmembrane transporter activity, phosphorylative mechanism	integral component of membrane	1.3892	0.00024171	0.018387
Cluster-6604.62226	xyloglucan galactosyltransferase MUR3 [Arachis ipaensis]	PREDICTED: Manihot esculenta xyloglucan galactosyltransferase MUR3-like (LOC110629994), transcript variant X2, mRNA	Xyloglucan galactosyltransferase MUR3 OS=Arabidopsis thaliana OX=3702 GN=MUR3 PE=1 SV=1	--	--	--	--	1.3921	1.76e-05	0.0023652
Cluster-6604.22571	hypothetical protein CUMW_206650 [Citrus unshiu]	Vitis vinifera contig VV78X058488.10, whole genome shotgun sequence	Protein HOTHEAD OS=Arabidopsis thaliana OX=3702 GN=HTH PE=1 SV=1	Pyridine nucleotide-disulphide oxidoreductase//FAD binding domain//GMC oxidoreductase//GMC oxidoreductase//TrkA-N domain//FAD dependent oxidoreductase	oxidation-reduction process//potassium ion transport	oxidoreductase activity, acting on CH-OH group of donors//FAD binding//flavin adenine dinucleotide binding//oxidoreductase activity	--	1.3925	0.00035035	0.02413
Cluster-6604.49177	--	--	--	--	--	--	--	1.3936	0.00066231	0.0385
Cluster-6604.45590	S-norcoclaurine synthase 1-like [Ziziphus jujuba]	PREDICTED: Coffea arabica S-norcoclaurine synthase 1-like (LOC113722663), mRNA	S-norcoclaurine synthase 1 OS=Coptis japonica OX=3442 GN=NCS1 PE=1 SV=1	Anti sigma-E protein RseA, N-terminal domain//2OG-Fe(II) oxygenase superfamily	oxidation-reduction process	sigma factor antagonist activity//oxidoreductase activity	--	1.3943	0.00020026	0.016226
Cluster-6604.57593	hypothetical protein AQUCO_04500094v1 [Aquilegia coerulea]	PREDICTED: Solanum tuberosum putative serine/threonine-protein kinase-like protein CCR3 (LOC102601082), transcript variant X2, mRNA	Putative serine/threonine-protein kinase-like protein CCR3 OS=Arabidopsis thaliana OX=3702 GN=CCR3 PE=2 SV=1	Ribosomal protein S13/S18//XLF-Cernunnos, XRcc4-like factor, NHEJ component//Protein tyrosine and serine/threonine kinase//Protein kinase domain	ribosome biogenesis//double-strand break repair//protein phosphorylation//translation	protein kinase activity//RNA binding//ATP binding//structural constituent of ribosome	ribosome//nucleus	1.3966	6.09e-06	0.00097787
Cluster-6604.76478	--	--	--	Mitochondrial ribosomal protein S23	translation//ribosome biogenesis	structural constituent of ribosome	ribosome	1.3976	8.74e-05	0.0084743
Cluster-6604.41188	--	--	--	--	--	--	--	1.3983	0.0005568	0.034098
Cluster-6604.39185	1-aminocyclopropane-1-carboxylate synthase, partial [Mucuna pruriens]	Narcissus tazetta var. chinensis cultivar Zhangzhou 1-aminocyclopropane-1-carboxylic acid synthase (ACS) mRNA, complete cds	1-aminocyclopropane-1-carboxylate synthase OS=Glycine max OX=3847 GN=ACS1 PE=2 SV=1	Aminotransferase class I and II//Mysoin-binding motif of peroxisomes	biosynthetic process	pyridoxal phosphate binding//myosin binding	myosin complex	1.3994	2.27e-06	0.00043785
Cluster-6604.48036	hypothetical protein AQUCO_00500454v1 [Aquilegia coerulea]	PREDICTED: Ziziphus jujuba polyubiquitin 4 (LOC107434035), mRNA	Polyubiquitin OS=Nicotiana sylvestris OX=4096 GN=UBI11 PE=2 SV=1	Ubiquitin family//Ubiquitin-like domain//RNA methyltransferase//UDP-glucose:Glycoprotein Glucosyltransferase	rRNA processing//protein glycosylation	protein binding//methyltransferase activity//UDP-glucose:glycoprotein glucosyltransferase activity	--	1.3996	1.65e-09	8.96e-07
Cluster-6604.49482	Peptidase S8/S53 domain [Macleaya cordata]	--	Subtilisin-like protease SBT1.4 OS=Arabidopsis thaliana OX=3702 GN=SBT1.4 PE=2 SV=1	PAXX, PAralog of XRCC4 and XLF, also called C9orf142//Subtilase family	proteolysis//double-strand break repair via nonhomologous end joining	serine-type endopeptidase activity	--	1.4035	1.43e-05	0.0019838
Cluster-6604.31003	Pyruvate kinase [Macleaya cordata]	PREDICTED: Ziziphus jujuba pyruvate kinase, cytosolic isozyme (LOC107419362), mRNA	Pyruvate kinase, cytosolic isozyme OS=Nicotiana tabacum OX=4097 PE=2 SV=1	Pyruvate kinase, barrel domain//Crustacean cuticle protein repeat	glycolytic process//carbon utilization//gluconeogenesis//purine nucleobase metabolic process	structural constituent of cuticle//potassium ion binding//magnesium ion binding//pyruvate kinase activity	--	1.4039	6.46e-05	0.0067693
Cluster-6604.70456	PREDICTED: protein LYK5-like [Nelumbo nucifera]	PREDICTED: Nelumbo nucifera protein LYK5-like (LOC104606908), mRNA	Protein LYK5 OS=Arabidopsis thaliana OX=3702 GN=LYK5 PE=2 SV=1	Protein tyrosine and serine/threonine kinase//Protein kinase domain	protein phosphorylation	ATP binding//protein kinase activity	--	1.4053	8.83e-07	0.00020381
Cluster-6604.42489	hypothetical protein AQUCO_00200405v1 [Aquilegia coerulea]	PREDICTED: Herrania umbratica uncharacterized LOC110422972 (LOC110422972), mRNA	--	--	--	--	--	1.406	6.72e-05	0.0069625
Cluster-6604.44105	protein indeterminate-domain 2-like isoform X1 [Papaver somniferum]	PREDICTED: Papaver somniferum protein indeterminate-domain 2-like (LOC113330629), mRNA	Zinc finger protein GAI-ASSOCIATED FACTOR 1 OS=Arabidopsis thaliana OX=3702 GN=GAF1 PE=1 SV=1	Cytochrome c oxidase subunit VIIc//Zinc finger, C2H2 type//TFIIH C1-like domain//SRF-type transcription factor (DNA-binding and dimerisation domain)//Hemolysin coregulated protein Hcp (TssD)//Sec23/Sec24 zinc finger//Seven in absentia protein family	toxin transport//multicellular organism development//ubiquitin-dependent protein catabolic process//mitochondrial electron transport, cytochrome c to oxygen//DNA repair//endoplasmic reticulum to Golgi vesicle-mediated transport//intracellular protein transport	DNA binding//protein dimerization activity//cytochrome-c oxidase activity//nucleic acid binding//zinc ion binding	respiratory chain complex IV//type VI protein secretion system complex//host cell nucleus//COPII vesicle coat	1.4061	3.07e-06	0.00056041
Cluster-6604.38857	Peroxisomal adenine nucleotide carrier 1 like [Actinidia chinensis var. chinensis]	PREDICTED: Papaver somniferum peroxisomal adenine nucleotide carrier 1-like (LOC113357372), mRNA	Peroxisomal adenine nucleotide carrier 1 OS=Glycine max OX=3847 GN=PNC1 PE=2 SV=1	3-oxo-5-alpha-steroid 4-dehydrogenase	lipid metabolic process	oxidoreductase activity, acting on the CH-CH group of donors	--	1.408	1.32e-06	0.00028086
Cluster-6604.39226	Protein of unknown function DUF1644 [Macleaya cordata]	PREDICTED: Medicago truncatula uncharacterized LOC11439384 (LOC11439384), transcript variant X2, mRNA	--	Seven in absentia protein family	multicellular organism development//ubiquitin-dependent protein catabolic process	--	host cell nucleus	1.4086	2.27e-05	0.0029085
Cluster-6604.47023	hypothetical protein AQUCO_01300419v1 [Aquilegia coerulea]	PREDICTED: Camellia sinensis protein DETOXIFICATION 49-like (LOC114310055), mRNA	Protein DETOXIFICATION 49 OS=Arabidopsis thaliana OX=3702 GN=DTX49 PE=2 SV=1	Interferon-induced transmembrane protein//MatE	transport//transmembrane transport	antiporter activity//xenobiotic transmembrane transporter activity	membrane//integral component of membrane	1.4086	3.53e-05	0.0041809
Cluster-6604.64205	DNA photolyase [Macleaya cordata]	PREDICTED: Nelumbo nucifera (6-4)DNA photolyase (LOC104592354), mRNA	(6-4)DNA photolyase OS=Arabidopsis thaliana OX=3702 GN=UVR3 PE=1 SV=2	--	--	--	--	1.4094	0.00020927	0.016718
Cluster-6604.47946	Transcription factor GRAS [Macleaya cordata]	PREDICTED: Quercus suber scarecrow-like transcription factor PAT1 (LOC112028510), transcript variant X2, mRNA	Chitin-inducible gibberellin-responsive protein 2 OS=Oryza sativa subsp. japonica OX=39947 GN=CIGR2 PE=2 SV=1	TH1 protein//Nucleolar RNA-binding protein, Nop10p family	ribosome biogenesis//pseudouridine synthesis//negative regulation of transcription, DNA-templated	snoRNA binding	nucleus	1.4108	2.93e-09	1.5e-06
Cluster-6604.45265	40S ribosomal protein SA-like [Phoenix dactylifera]	--	--	--	--	--	--	1.4111	0.00080287	0.043952
Cluster-6604.45579	hypothetical protein AQUCO_02600192v1 [Aquilegia coerulea]	--	SNAP25 homologous protein SNAP33 OS=Arabidopsis thaliana OX=3702 GN=SNAP33 PE=1 SV=1	XIAP-associated factor 1 C-terminal domain	apoptotic process	--	--	1.4115	0.0002448	0.018584
Cluster-6604.51511	fructokinase, partial [Actinidia eriantha]	--	Fructokinase-2 OS=Solanum habrochaites OX=62890 GN=FRK2 PE=2 SV=1	--	--	--	--	1.4122	7.66e-07	0.00018217
Cluster-6604.43553	hypothetical protein AQUCO_02100203v1 [Aquilegia coerulea]	--	Tubby-like F-box protein 1 OS=Oryza sativa subsp. japonica OX=39947 GN=TULP1 PE=2 SV=1	Hefutoxin family//F-box-like//F-box domain	pathogenesis	protein binding	extracellular region	1.4136	0.00021222	0.016819
Cluster-6604.51233	hypothetical protein AQUCO_01400420v1 [Aquilegia coerulea]	PREDICTED: Nelumbo nucifera phytosulfokine receptor 2-like (LOC104599950), mRNA	Leucine-rich repeat receptor protein kinase MSP1 OS=Oryza sativa subsp. japonica OX=39947 GN=MSP1 PE=1 SV=1	Protein kinase domain//Protein tyrosine and serine/threonine kinase//2,3-bisphosphoglycerate-independent phosphoglycerate mutase	protein phosphorylation//glucose catabolic process	catalytic activity//protein kinase activity//2,3-bisphosphoglycerate-independent phosphoglycerate mutase activity//ATP binding	--	1.4142	1.2e-06	0.00025992
Cluster-6604.50141	PREDICTED: calmodulin-binding protein 25-like [Nelumbo nucifera]	PREDICTED: Rosa chinensis calmodulin-binding protein 25-like (LOC112195423), mRNA	Calmodulin-binding protein 25 OS=Arabidopsis thaliana OX=3702 GN=CAMBP25 PE=1 SV=1	--	--	--	--	1.4168	1.12e-06	0.00024729
Cluster-6604.66987	hypothetical protein AQUCO_00300601v1 [Aquilegia coerulea]	--	Aspartate aminotransferase 3, chloroplastic OS=Arabidopsis thaliana OX=3702 GN=ASP3 PE=1 SV=1	CG-1 domain	--	DNA binding	--	1.4171	0.0004955	0.031448
Cluster-6604.86139	aquaporin TIP1-1-like [Hevea brasiliensis]	PREDICTED: Papaver somniferum aquaporin TIP1-1 (LOC113298695), mRNA	Aquaporin TIP1-3 OS=Arabidopsis thaliana OX=3702 GN=TIP1-3 PE=1 SV=1	Major intrinsic protein	transmembrane transport//transport	channel activity	membrane	1.4183	0.00016597	0.014067
Cluster-6604.76657	PREDICTED: uncharacterized protein At5g39865 [Nelumbo nucifera]	--	Uncharacterized protein At5g39865 OS=Arabidopsis thaliana OX=3702 GN=At5g39865 PE=2 SV=1	Glutaredoxin//Procyclic acidic repetitive protein (PARP)	obsolete electron transport//cell redox homeostasis	protein disulfide oxidoreductase activity//electron transfer activity	membrane	1.4185	0.00026857	0.019801
Cluster-6604.24269	--	--	--	RNA polymerase III RPC4	transcription by RNA polymerase III	DNA binding	RNA polymerase III complex	1.4194	0.00028371	0.020626
Cluster-6604.77905	Homeobox domain [Macleaya cordata]	PREDICTED: Nelumbo nucifera homeobox protein knotted-1-like 1 (LOC104605076), transcript variant X2, mRNA	Homeobox protein knotted-1-like 1 OS=Oryza sativa subsp. japonica OX=39947 GN=OSH6 PE=2 SV=1	KNOX2 domain//KNOX1 domain	--	DNA binding	nucleus	1.4197	3.43e-05	0.0041135
Cluster-6604.52083	chalcone synthase [Epimedium sagittatum]	Epimedium sagittatum chalcone synthase (CHS2) mRNA, complete cds	Chalcone synthase 1 OS=Camellia sinensis OX=4442 GN=CHS1 PE=2 SV=1	3-Oxoacyl-[acyl-carrier-protein (ACP)] synthase III//FAE1/Type III polyketide synthase-like protein	obsolete acyl-carrier-protein biosynthetic process//fatty acid biosynthetic process	3-oxoacyl-[acyl-carrier-protein] synthase activity//transferase activity, transferring acyl groups other than amino-acyl groups	membrane//fatty acid synthase complex	1.4204	0.00033425	0.023299
Cluster-6604.54661	--	--	--	--	--	--	--	1.4208	0.00036691	0.024974
Cluster-6604.61376	--	--	--	--	--	--	--	1.422	0.00090022	0.047552
Cluster-6604.45591	--	--	--	Apoptosis regulator M11L like	suppression by virus of host apoptotic process	--	--	1.424	0.00015752	0.013538
Cluster-6604.73092	hypothetical protein CDL12_08220 [Handroanthus impetiginosus]	--	--	--	--	--	--	1.4305	8.81e-06	0.00133
Cluster-6604.24939	probable polyamine oxidase 2 [Rosa chinensis]	PREDICTED: Nelumbo nucifera probable polyamine oxidase 2 (LOC104610796), transcript variant X2, mRNA	Polyamine oxidase 3 OS=Oryza sativa subsp. japonica OX=39947 GN=PAO3 PE=1 SV=2	Flavin containing amine oxidoreductase	oxidation-reduction process	oxidoreductase activity	--	1.4369	0.00095106	0.049407
Cluster-6604.76286	Tetratricopeptide repeat-containing domain [Macleaya cordata]	PREDICTED: Nelumbo nucifera tetratricopeptide repeat protein SKI3 (LOC104606906), transcript variant X3, misc_RNA	Tetratricopeptide repeat protein SKI3 OS=Arabidopsis thaliana OX=3702 GN=SKI3 PE=1 SV=1	Tetratricopeptide repeat//Sin3 binding region of histone deacetylase complex subunit SAP30//Tetratricopeptide repeat	--	protein binding//identical protein binding	--	1.4371	0.00016586	0.014067
Cluster-6604.52548	PREDICTED: uncharacterized protein LOC104593196 [Nelumbo nucifera]	--	--	DNA polymerase phi	regulation of transcription, DNA-templated	transcription factor binding//DNA binding	nucleolus//transcription regulator complex	1.4372	0.00020921	0.016718
Cluster-6604.72140	unnamed protein product [Coffea canephora]	PREDICTED: Vigna radiata var. radiata pectinesterase-like (LOC106756971), mRNA	Probable pectinesterase/pectinesterase inhibitor 20 OS=Arabidopsis thaliana OX=3702 GN=PME20 PE=2 SV=2	Plant invertase/pectin methylesterase inhibitor//Pectinesterase	cell wall modification//starch metabolic process//sucrose metabolic process	enzyme inhibitor activity//pectinesterase activity	--	1.4375	0.00030761	0.021886
Cluster-6604.51363	unnamed protein product [Brassica rapa]	PREDICTED: Juglans regia glucose-6-phosphate/phosphate translocator 1, chloroplastic (LOC108993543), mRNA	Disease resistance protein At4g27190 OS=Arabidopsis thaliana OX=3702 GN=At4g27190 PE=2 SV=1	ATPase family associated with various cellular activities (AAA)//UAA transporter family//NB-ARC domain//RsgA GTPase//Adaptin N terminal region//50S ribosome-binding GTPase//EamA-like transporter family//Armadillo/beta-catenin-like repeat//ATPase domain predominantly from Archaea//PIF1-like helicase//Nucleotide-sugar transporter//Nitrogen fixation protein NifW//Leucine rich repeat	vesicle-mediated transport//telomere maintenance//intracellular protein transport//pyrimidine nucleotide-sugar transmembrane transport//nitrogen fixation//transmembrane transport//DNA repair	ADP binding//DNA helicase activity//ATP binding//GTP binding//GTPase activity//pyrimidine nucleotide-sugar transmembrane transporter activity//protein binding	membrane coat//Golgi membrane//replication fork//integral component of membrane//membrane	1.4381	8.09e-08	2.59e-05
Cluster-6604.51502	PREDICTED: 26S protease regulatory subunit S10B homolog B isoform X1 [Populus euphratica]	PREDICTED: Papaver somniferum 26S proteasome regulatory subunit S10B homolog B-like (LOC113355995), mRNA	26S proteasome regulatory subunit S10B homolog B OS=Arabidopsis thaliana OX=3702 GN=RPT4B PE=1 SV=1	ABC transporter//PhoH-like protein//RNA helicase//Threonylcarbamoyl adenosine biosynthesis protein TsaE//AAA domain (dynein-related subfamily)//Sigma-54 interaction domain//ATPase family associated with various cellular activities (AAA)//TIP49 P-loop domain//Holliday junction DNA helicase RuvB P-loop domain//Parvovirus non-structural protein NS1//Sec8 exocyst complex component specific domain//Is…	tRNA threonylcarbamoyladenosine modification//vesicle docking involved in exocytosis//viral genome replication//DNA recombination//DNA repair//regulation of transcription, DNA-templated	ATPase activity//four-way junction helicase activity//DNA helicase activity//RNA binding//transcription factor binding//ATP binding//RNA helicase activity	exocyst//Holliday junction helicase complex//replication fork//transcription regulator complex	1.4401	0.00045619	0.029585
Cluster-6604.54568	Protein kinase domain [Macleaya cordata]	PREDICTED: Morus notabilis MDIS1-interacting receptor like kinase 2 (LOC21389398), mRNA	Probable leucine-rich repeat receptor-like protein kinase At1g35710 OS=Arabidopsis thaliana OX=3702 GN=At1g35710 PE=1 SV=1	Leucine rich repeat//Protein kinase domain//Protein tyrosine and serine/threonine kinase//TRCF domain//Leucine Rich Repeat//Leucine Rich repeat	protein phosphorylation//DNA repair	protein kinase activity//protein binding//ATP binding	--	1.4402	2.22e-07	6.27e-05
Cluster-6604.49190	PREDICTED: UPF0098 protein CPn_0877/CP_0992/CPj0877/CpB0906 [Prunus mume]	PREDICTED: Arachis duranensis UPF0098 protein CPn_0877/CP_0992/CPj0877/CpB0906 (LOC107475330), mRNA	UPF0098 protein MTH_273 OS=Methanothermobacter thermautotrophicus (strain ATCC 29096 / DSM 1053 / JCM 10044 / NBRC 100330 / Delta H) OX=187420 GN=MTH_273 PE=3 SV=1	Ectoine synthase	ectoine biosynthetic process	ectoine synthase activity	--	1.4411	4.16e-05	0.004809
Cluster-6604.25921	beta-glucosidase, putative [Ricinus communis]	PREDICTED: Vitis vinifera beta-glucosidase 12-like (LOC100260409), mRNA	Beta-glucosidase 12 OS=Oryza sativa subsp. indica OX=39946 GN=BGLU12 PE=3 SV=1	Glycosyl hydrolase family 1	carbohydrate metabolic process	hydrolase activity, hydrolyzing O-glycosyl compounds	--	1.4431	0.00039029	0.02615
Cluster-6604.52898	--	--	--	--	--	--	--	1.445	0.00031826	0.022455
Cluster-6604.38973	hypothetical protein AQUCO_02700075v1 [Aquilegia coerulea]	PREDICTED: Abrus precatorius uncharacterized LOC113872409 (LOC113872409), transcript variant X2, mRNA	--	Iron dependent repressor, metal binding and dimerisation domain	--	transition metal ion binding//protein dimerization activity	--	1.4468	2.03e-05	0.0026472
Cluster-6604.48205	--	--	--	--	--	--	--	1.4476	1.55e-05	0.0021177
Cluster-6604.23737	hypothetical protein AQUCO_01000573v1 [Aquilegia coerulea]	PREDICTED: Cucumis melo bifunctional phosphatase IMPL2, chloroplastic (LOC103499699), mRNA	Bifunctional phosphatase IMPL2, chloroplastic OS=Arabidopsis thaliana OX=3702 GN=HISN7 PE=1 SV=1	Inositol monophosphatase family	inositol phosphate dephosphorylation	--	--	1.4476	0.00038655	0.026052
Cluster-6604.40887	--	--	--	--	--	--	--	1.448	0.00026359	0.019512
Cluster-6604.62464	Myc-type [Macleaya cordata]	--	Transcription factor BHLH062 OS=Oryza sativa subsp. japonica OX=39947 GN=BHLH062 PE=1 SV=1	Helix-loop-helix DNA-binding domain	--	protein dimerization activity	--	1.4485	2.9e-05	0.0035749
Cluster-6604.46835	PREDICTED: desiccation protectant protein Lea14 homolog isoform X2 [Juglans regia]	--	Late embryogenesis abundant protein Lea14-A OS=Gossypium hirsutum OX=3635 GN=LEA14-A PE=2 SV=1	Scorpion antimicrobial peptide	--	--	extracellular region	1.4486	1.2e-07	3.69e-05
Cluster-6604.49534	syntaxin-121-like protein [Cinnamomum micranthum f. kanehirae]	PREDICTED: Theobroma cacao syntaxin-121 (LOC18598421), mRNA	Syntaxin-121 OS=Arabidopsis thaliana OX=3702 GN=SYP121 PE=1 SV=1	Syntaxin//Spectrin repeat//R67 dihydrofolate reductase//Caulimovirus DNA-binding protein//Monopolar spindle protein 2//Synaptobrevin//Interferon-induced transmembrane protein//TMEM9	response to drug//folic acid biosynthetic process//oxidation-reduction process//dihydrofolate biosynthetic process//protein localization to spindle pole body//spindle pole body duplication//vesicle-mediated transport	protein binding//dihydrofolate reductase activity//DNA binding	integral component of membrane//membrane	1.4511	4.61e-07	0.0001201
Cluster-6604.56914	von Willebrand factor [Macleaya cordata]	PREDICTED: Nelumbo nucifera midasin (LOC104600626), transcript variant X3, mRNA	Midasin OS=Arabidopsis thaliana OX=3702 GN=MDN1 PE=1 SV=1	Sigma-54 interaction domain//Chromo shadow domain//RsgA GTPase//SRP54-type protein, GTPase domain//AAA domain (Cdc48 subfamily)//rRNA small subunit methyltransferase G//Ethanolamine utilisation - propanediol utilisation//Pigment-dispersing hormone (PDH)//Zeta toxin//ATPase family associated with various cellular activities (AAA)//Septin//Unpaired protein//Hydrolytic ATP binding site of dynein mot…	tRNA threonylcarbamoyladenosine modification//cellular biogenic amine metabolic process//receptor signaling pathway via JAK-STAT//regulation of transcription, DNA-templated//rRNA processing//RNA processing//signal transduction//microtubule-based movement//electron transport chain//response to light stimulus//microtubule-based process//SRP-dependent cotranslational protein targeting to membrane//e…	kinase activity//ATP binding//hydrolase activity//ATPase activity//RNA binding//DNA binding//GTP binding//GTPase activity//transferase activity//microtubule motor activity//hormone activity//rRNA methyltransferase activity//transcription factor binding//phosphatase activity//RNA helicase activity//nucleotide binding	nucleus//transcription regulator complex//dynein complex//microtubule//integral component of membrane//extracellular region//cytoplasm	1.4522	1.59e-05	0.0021625
Cluster-6604.49745	Protein kinase domain [Macleaya cordata]	PREDICTED: Citrus sinensis receptor-like protein kinase BRI1-like 3 (LOC102619977), mRNA	Receptor-like protein kinase BRI1-like 3 OS=Arabidopsis thaliana OX=3702 GN=BRL3 PE=1 SV=1	Leucine rich repeat//Protein kinase domain//Leucine Rich Repeat//Leucine Rich repeat//Protein tyrosine and serine/threonine kinase	protein phosphorylation	protein kinase activity//ATP binding//protein binding	--	1.4546	1.79e-08	6.96e-06
Cluster-6604.37151	--	--	--	--	--	--	--	1.4557	0.00082845	0.044927
Cluster-6604.48948	GRAM domain [Macleaya cordata]	--	GEM-like protein 5 OS=Arabidopsis thaliana OX=3702 GN=At5g13200 PE=1 SV=1	--	--	--	--	1.456	6.26e-07	0.00015532
Cluster-6604.62065	PREDICTED: fasciclin-like arabinogalactan protein 4 [Nelumbo nucifera]	PREDICTED: Erythranthe guttatus fasciclin-like arabinogalactan protein 4 (LOC105959190), mRNA	Fasciclin-like arabinogalactan protein 4 OS=Arabidopsis thaliana OX=3702 GN=FLA4 PE=1 SV=1	--	--	--	--	1.4564	0.00010996	0.010183
Cluster-6604.18660	--	--	--	--	--	--	--	1.4587	4.62e-05	0.0052291
Cluster-6604.44415	--	--	--	Ribosomal protein S2	translation//ribosome biogenesis	structural constituent of ribosome	ribosome	1.4615	4.55e-06	0.00077466
Cluster-6604.13032	GRAM domain containing protein [Parasponia andersonii]	PREDICTED: Ziziphus jujuba putative GEM-like protein 8 (LOC107421959), mRNA	GEM-like protein 4 OS=Arabidopsis thaliana OX=3702 GN=At5g08350 PE=2 SV=1	--	--	--	--	1.4632	0.00077826	0.04299
Cluster-6604.48972	PREDICTED: pollen-specific protein SF21-like [Nelumbo nucifera]	PREDICTED: Hevea brasiliensis pollen-specific protein SF21-like (LOC110659279), transcript variant X3, mRNA	Protein NDL3 OS=Arabidopsis thaliana OX=3702 GN=NDL3 PE=1 SV=1	Peptidase family S49 N-terminal//Photosystem II reaction centre T protein	photosynthesis	serine-type endopeptidase activity	photosystem II//photosystem II reaction center//membrane//plasma membrane	1.4635	6.6e-05	0.006867
Cluster-6604.51584	Protein of unknown function DUF569 [Macleaya cordata]	PREDICTED: Ziziphus jujuba uncharacterized LOC107428785 (LOC107428785), mRNA	--	Fascin domain	--	protein-macromolecule adaptor activity//actin filament binding	--	1.4642	4.49e-07	0.00011712
Cluster-6604.51167	peroxisomal membrane protein 13-like [Camellia sinensis]	PREDICTED: Nelumbo nucifera peroxisomal membrane protein 13-like (LOC104598236), transcript variant X2, mRNA	Peroxisomal membrane protein 13 OS=Arabidopsis thaliana OX=3702 GN=PEX13 PE=1 SV=1	--	--	--	--	1.4649	6.15e-05	0.0064987
Cluster-6604.51374	--	Suaeda malacosperma chloroplast, complete genome	--	--	--	--	--	1.465	7.92e-05	0.007877
Cluster-6604.61227	Protein of unknown function DUF829 [Macleaya cordata]	PREDICTED: Nelumbo nucifera transmembrane protein 53-like (LOC104591826), transcript variant X3, mRNA	Transmembrane protein 53 OS=Bos taurus OX=9913 GN=TMEM53 PE=2 SV=1	Galactoside-binding lectin//DBP10CT (NUC160) domain	--	RNA binding//RNA helicase activity//ATP binding//carbohydrate binding	nucleus	1.4657	0.00024071	0.01835
Cluster-6604.49478	hypothetical protein AQUCO_00500051v1 [Aquilegia coerulea]	PREDICTED: Morus notabilis heat shock protein 81-1 (LOC21403120), transcript variant X3, mRNA	Heat shock protein 90-2 OS=Arabidopsis thaliana OX=3702 GN=HSP90-2 PE=1 SV=1	Hsp90 protein//NOA36 protein	protein folding	zinc ion binding//ATP binding//unfolded protein binding	nucleus	1.4684	0.00077673	0.042927
Cluster-6604.49741	PREDICTED: uncharacterized protein LOC104595401 [Nelumbo nucifera]	PREDICTED: Hevea brasiliensis uncharacterized LOC110655722 (LOC110655722), mRNA	--	Phosphotyrosine interaction domain (PTB/PID)	--	protein binding	--	1.4722	1.74e-07	5.1e-05
Cluster-6604.47404	abscisic acid 8'-hydroxylase 1 isoform X1 [Amborella trichopoda]	PREDICTED: Quercus suber abscisic acid 8'-hydroxylase 1 (LOC111993076), transcript variant X2, mRNA	Abscisic acid 8'-hydroxylase CYP707A2 OS=Solanum lycopersicum OX=4081 GN=CYP707A2 PE=2 SV=1	Cytochrome P450	oxidation-reduction process	iron ion binding//heme binding//oxidoreductase activity, acting on paired donors, with incorporation or reduction of molecular oxygen	--	1.4725	7.14e-05	0.0072962
Cluster-6604.49387	hypothetical protein AQUCO_02600388v1 [Aquilegia coerulea]	--	--	--	--	--	--	1.4734	1.67e-07	4.91e-05
Cluster-6604.31519	--	--	--	--	--	--	--	1.4747	0.00070422	0.040276
Cluster-6604.49451	hypothetical protein AQUCO_00500484v1 [Aquilegia coerulea]	--	--	Tetratricopeptide repeat//Tetratricopeptide repeat//Tetratricopeptide repeat	--	protein binding	--	1.4748	9.17e-09	4.04e-06
Cluster-6604.48092	Pectinesterase [Macleaya cordata]	PREDICTED: Durio zibethinus pectinesterase 3 (LOC111274745), mRNA	Pectinesterase 3 OS=Phaseolus vulgaris OX=3885 GN=MPE3 PE=2 SV=1	Plant invertase/pectin methylesterase inhibitor//FtsX-like permease family//Pectinesterase//Flavocytochrome c sulphide dehydrogenase, flavin-binding	sucrose metabolic process//starch metabolic process//cell wall modification//oxidation-reduction process	flavin adenine dinucleotide binding//oxidoreductase activity//pectinesterase activity//enzyme inhibitor activity	membrane	1.4749	5.54e-06	0.0009041
Cluster-6604.19153	hypothetical protein AQUCO_01700012v1 [Aquilegia coerulea]	--	UPF0496 protein At3g19330 OS=Arabidopsis thaliana OX=3702 GN=At3g19330 PE=2 SV=2	--	--	--	--	1.4759	1.04e-05	0.0015234
Cluster-6604.51316	Myc-type [Macleaya cordata]	--	--	Helix-loop-helix DNA-binding domain//Chlamydia 15 kDa cysteine-rich outer membrane protein (CRPA)	--	protein dimerization activity	outer membrane	1.4763	1.83e-05	0.002439
Cluster-6604.43308	hypothetical protein CUMW_051560 [Citrus unshiu]	PREDICTED: Citrus sinensis 60S acidic ribosomal protein P0 (LOC102614468), mRNA	60S acidic ribosomal protein P0 OS=Glycine max OX=3847 PE=2 SV=1	Transposase, Mutator family//Domain of unknown function (DUF3377)//Ribosomal protein L10	ribosome biogenesis//transposition, DNA-mediated	metalloendopeptidase activity//DNA binding//transposase activity	--	1.4769	3.86e-06	0.00067613
Cluster-6604.49639	UPF0496 protein At4g34320 isoform X3 [Prunus persica]	PREDICTED: Nelumbo nucifera UPF0496 protein At4g34320-like (LOC104595769), mRNA	UPF0496 protein At4g34320 OS=Arabidopsis thaliana OX=3702 GN=At4g34320 PE=2 SV=1	SH3 domain-binding protein 5 (SH3BP5)	intracellular signal transduction	--	--	1.4777	5.96e-09	2.8e-06
Cluster-6604.42696	hypothetical protein AQUCO_00100229v1 [Aquilegia coerulea]	PREDICTED: Prunus persica protein IQ-DOMAIN 14 (LOC18771412), mRNA	--	Adenovirus endoprotease//IQ calmodulin-binding motif	proteolysis	protein binding//cysteine-type endopeptidase activity	--	1.4794	1.3e-05	0.0018313
Cluster-6604.28816	--	--	--	--	--	--	--	1.4815	2.25e-07	6.33e-05
Cluster-6604.48216	PREDICTED: calmodulin-binding protein 60 D-like isoform X2 [Nelumbo nucifera]	PREDICTED: Nelumbo nucifera calmodulin-binding protein 60 D-like (LOC104598845), transcript variant X2, mRNA	Calmodulin-binding protein 60 D OS=Arabidopsis thaliana OX=3702 GN=CBP60D PE=2 SV=1	Reverse transcriptase-like//Zinc knuckle//RNase H//Calmodulin binding protein-like	regulation of RNA metabolic process	calmodulin binding//RNA-DNA hybrid ribonuclease activity//nucleic acid binding//zinc ion binding	--	1.4817	0.0003306	0.023103
Cluster-6604.46669	vesicle-associated membrane protein 722 [Jatropha curcas]	Vitis vinifera clone SS0AEB32YM24	Vesicle-associated membrane protein 725 OS=Arabidopsis thaliana OX=3702 GN=VAMP725 PE=2 SV=2	Synaptobrevin	vesicle-mediated transport	--	integral component of membrane	1.4822	0.00010937	0.010137
Cluster-6604.50960	--	--	--	--	--	--	--	1.4838	1.65e-06	0.00033701
Cluster-6604.47976	Ribonuclease CAF1 [Macleaya cordata]	Lupinus angustifolius cultivar Tanjil chromosome LG-01	Probable CCR4-associated factor 1 homolog 11 OS=Arabidopsis thaliana OX=3702 GN=CAF1-11 PE=2 SV=1	--	--	--	--	1.4842	6.16e-11	5.29e-08
Cluster-6604.36767	40S ribosomal protein S17 [Vitis vinifera]	PREDICTED: Jatropha curcas 40S ribosomal protein S17-4 (LOC105635851), mRNA	40S ribosomal protein S17-4 OS=Arabidopsis thaliana OX=3702 GN=RPS17D PE=2 SV=3	Ribosomal S17	ribosome biogenesis//translation	structural constituent of ribosome	ribosome	1.4856	2.02e-05	0.0026467
Cluster-6604.51460	--	--	--	--	--	--	--	1.4865	1.9e-08	7.28e-06
Cluster-6604.78847	uncharacterized protein LOC110420884 [Herrania umbratica]	--	--	Presenilin	protein processing	aspartic-type endopeptidase activity	integral component of membrane	1.4901	7.97e-08	2.56e-05
Cluster-6604.43946	vacuolar iron transporter 1-like [Durio zibethinus]	PREDICTED: Nelumbo nucifera vacuolar iron transporter 1-like (LOC104612138), mRNA	Vacuolar iron transporter 1 OS=Eucalyptus grandis OX=71139 GN=VIT1 PE=1 SV=1	Hairy Orange	regulation of transcription, DNA-templated	DNA binding	--	1.4906	0.00043817	0.028653
Cluster-6604.50011	hypothetical protein AQUCO_02300019v1 [Aquilegia coerulea]	PREDICTED: Papaver somniferum phospho-2-dehydro-3-deoxyheptonate aldolase 2, chloroplastic-like (LOC113321897), mRNA	Phospho-2-dehydro-3-deoxyheptonate aldolase 1, chloroplastic OS=Solanum tuberosum OX=4113 GN=SHKA PE=1 SV=2	Ammonium Transporter Family//Class-II DAHP synthetase family	aromatic amino acid family biosynthetic process//tyrosine biosynthetic process//ammonium transport//tryptophan biosynthetic process//L-phenylalanine biosynthetic process	3-deoxy-7-phosphoheptulonate synthase activity//ammonium transmembrane transporter activity	membrane	1.4912	8.12e-05	0.0080437
Cluster-6604.23261	trihelix transcription factor GT-3b-like [Papaver somniferum]	PREDICTED: Jatropha curcas trihelix transcription factor GT-3b (LOC105646582), transcript variant X3, mRNA	Trihelix transcription factor GT-3a OS=Arabidopsis thaliana OX=3702 GN=GT-3A PE=1 SV=1	Tetrahydromethanopterin S-methyltransferase, subunit G//Heat shock factor binding protein 1//Androgen receptor//Vertebrate endogenous opioids neuropeptide//Tho complex subunit 7//Nucleopolyhedrovirus P10 protein//DASH complex subunit Dam1//DASH complex subunit Duo1	mitotic cell cycle//regulation of transcription, DNA-templated//methanogenesis//signal transduction//folic acid biosynthetic process//neuropeptide signaling pathway//androgen receptor signaling pathway//mRNA processing//attachment of spindle microtubules to kinetochore	DNA binding//transcription corepressor activity//tetrahydromethanopterin S-methyltransferase activity//nuclear receptor activity//steroid binding	transcription regulator complex//integral component of membrane//viral capsid//mitotic spindle//THO complex part of transcription export complex//nucleus//DASH complex	1.4914	0.00011591	0.010592
Cluster-6604.31304	hypothetical protein Ccrd_002155 [Cynara cardunculus var. scolymus]	--	--	--	--	--	--	1.4925	0.00014319	0.012602
Cluster-6604.53933	Peptidase S16 [Macleaya cordata]	PREDICTED: Camellia sinensis protein cereblon (LOC114280517), mRNA	Protein cereblon OS=Danio rerio OX=7955 GN=crbn PE=1 SV=1	--	--	--	--	1.4982	1.01e-05	0.0014875
Cluster-6604.51464	--	--	--	--	--	--	--	1.4984	0.00018761	0.015425
Cluster-6604.41334	DNA-binding WRKY [Macleaya cordata]	PREDICTED: Nelumbo nucifera probable WRKY transcription factor 41 (LOC104600327), mRNA	Probable WRKY transcription factor 53 OS=Arabidopsis thaliana OX=3702 GN=WRKY53 PE=1 SV=1	WRKY DNA -binding domain	regulation of transcription, DNA-templated	sequence-specific DNA binding//DNA-binding transcription factor activity	transcription regulator complex	1.5001	1.83e-06	0.0003679
Cluster-6604.12819	--	--	--	NADH dehydrogenase transmembrane subunit	obsolete electron transport//oxidation-reduction process	oxidoreductase activity, acting on NAD(P)H, quinone or similar compound as acceptor	--	1.5038	0.00060836	0.036109
Cluster-6604.63121	--	--	--	--	--	--	--	1.5048	0.00021272	0.016847
Cluster-6604.67227	--	--	--	--	--	--	--	1.5055	8.43e-07	0.00019753
Cluster-6604.15251	hypothetical protein AQUCO_07700051v1 [Aquilegia coerulea]	--	--	GWT1	GPI anchor biosynthetic process	transferase activity, transferring acyl groups	integral component of membrane	1.5059	1.13e-05	0.0016359
Cluster-6604.48658	PREDICTED: glutaredoxin-C9-like [Nelumbo nucifera]	PREDICTED: Arachis duranensis monothiol glutaredoxin-S9 (LOC107478083), mRNA	Glutaredoxin-C9 OS=Arabidopsis thaliana OX=3702 GN=GRXC9 PE=1 SV=1	Glutaredoxin	obsolete electron transport//cell redox homeostasis	protein disulfide oxidoreductase activity//electron transfer activity	--	1.5068	1.37e-09	7.67e-07
Cluster-6604.33401	--	--	--	Sporulation factor SpoIIGA	proteolysis//asexual sporulation	aspartic-type endopeptidase activity	--	1.5069	2.19e-06	0.00042618
Cluster-6604.50582	hypothetical protein AQUCO_02600389v1 [Aquilegia coerulea]	PREDICTED: Pyrus x bretschneideri uncharacterized LOC103965731 (LOC103965731), mRNA	--	Auxin responsive protein	response to auxin	--	--	1.5165	3.25e-06	0.00058695
Cluster-6604.58163	hypothetical protein BVC80_1741g27 [Macleaya cordata]	--	--	--	--	--	--	1.5167	0.00053619	0.033131
Cluster-6604.47081	EF-hand domain [Macleaya cordata]	PREDICTED: Papaver somniferum probable calcium-binding protein CML16 (LOC113302966), mRNA	Probable calcium-binding protein CML16 OS=Arabidopsis thaliana OX=3702 GN=CML16 PE=2 SV=2	Dockerin type I domain//EF-hand domain//SAM domain (Sterile alpha motif)//EF hand//EF-hand domain pair//Secreted protein acidic and rich in cysteine Ca binding region//EF hand//Cytoskeletal-regulatory complex EF hand	polysaccharide catabolic process//carbohydrate metabolic process	protein binding//calcium ion binding//hydrolase activity, hydrolyzing O-glycosyl compounds	--	1.5168	5.65e-06	0.00091754
Cluster-6604.37053	hypothetical protein C5167_050952 [Papaver somniferum]	PREDICTED: Papaver somniferum protein CfxQ homolog (LOC113303839), mRNA	Serine/threonine-protein phosphatase 6 regulatory ankyrin repeat subunit B OS=Gallus gallus OX=9031 GN=ANKRD44 PE=2 SV=1	Ankyrin repeat//Chromo shadow domain//Ankyrin repeat	--	protein binding	nucleus	1.5179	4.46e-06	0.00076134
Cluster-6604.40248	probable protein phosphatase 2C 23 isoform X2 [Camellia sinensis]	PREDICTED: Hevea brasiliensis probable protein phosphatase 2C 4 (LOC110640824), mRNA	Probable protein phosphatase 2C 23 OS=Arabidopsis thaliana OX=3702 GN=PLL4 PE=2 SV=1	--	--	--	--	1.5199	3.47e-05	0.0041415
Cluster-6604.43205	60S ribosomal protein L18-2 [Vitis vinifera]	PREDICTED: Citrus sinensis 60S ribosomal protein L18-2 (LOC102612174), mRNA	60S ribosomal protein L18-2 OS=Arabidopsis thaliana OX=3702 GN=RPL18B PE=1 SV=2	--	--	--	--	1.5216	6.86e-09	3.18e-06
Cluster-6604.49518	phenylalanine ammonia-lyase 1 [Rosa chinensis]	Sinopodophyllum hexandrum phenylalanine ammonia-lyase mRNA, complete cds	Phenylalanine ammonia-lyase OS=Camellia sinensis OX=4442 GN=PAL PE=2 SV=1	--	--	--	--	1.5219	0.00019057	0.015633
Cluster-6604.48980	GH3 auxin-responsive promoter [Macleaya cordata]	PREDICTED: Hevea brasiliensis jasmonic acid-amido synthetase JAR1-like (LOC110645079), transcript variant X2, mRNA	Jasmonoyl--L-amino acid synthetase JAR6 OS=Nicotiana attenuata OX=49451 GN=JAR6 PE=1 SV=2	--	--	--	--	1.5229	8.41e-10	5.16e-07
Cluster-6604.51209	--	--	--	--	--	--	--	1.5239	0.00089978	0.047552
Cluster-6604.10112	--	--	--	E10-like protein conserved region	oxidation-reduction process	thiol oxidase activity	--	1.5249	0.00010297	0.0096417
Cluster-6604.54408	hypothetical protein GOBAR_DD12479 [Gossypium barbadense]	PREDICTED: Pyrus x bretschneideri probable WRKY transcription factor 40 (LOC103941164), mRNA	Probable WRKY transcription factor 40 OS=Arabidopsis thaliana OX=3702 GN=WRKY40 PE=1 SV=1	Myosin-like coiled-coil protein//WRKY DNA -binding domain	regulation of transcription, DNA-templated	syntaxin binding//DNA-binding transcription factor activity//sequence-specific DNA binding	transcription regulator complex	1.525	3.86e-06	0.00067613
Cluster-6604.86235	reticulon-like protein B21 isoform X2 [Papaver somniferum]	--	Reticulon-like protein B21 OS=Arabidopsis thaliana OX=3702 GN=RTNLB21 PE=2 SV=2	--	--	--	--	1.5264	2.37e-06	0.00045007
Cluster-6604.45395	Casparian strip membrane protein 3 [Vitis vinifera]	--	Casparian strip membrane protein 3 OS=Vitis vinifera OX=29760 GN=VIT_14s0108g01050 PE=3 SV=1	--	--	--	--	1.5265	3.55e-05	0.0041981
Cluster-6604.62265	Integrase, catalytic core [Cinnamomum micranthum f. kanehirae]	PREDICTED: Nelumbo nucifera uncharacterized LOC104592187 (LOC104592187), mRNA	Sulfite exporter TauE/SafE family protein 3 OS=Arabidopsis thaliana OX=3702 GN=At2g25737 PE=2 SV=1	Zinc knuckle//Sulfite exporter TauE/SafE	--	zinc ion binding//nucleic acid binding	integral component of membrane	1.5272	1.22e-06	0.00026178
Cluster-6604.43734	--	--	--	CW-type Zinc Finger	--	zinc ion binding	--	1.5279	3.84e-08	1.36e-05
Cluster-6604.23520	PREDICTED: cell wall integrity and stress response component 1 [Cucumis sativus]	--	--	--	--	--	--	1.5291	4.72e-08	1.63e-05
Cluster-6604.45361	--	--	--	--	--	--	--	1.5319	1.22e-06	0.00026053
Cluster-6604.52095	heat shock cognate 70 kDa protein 2-like [Rosa chinensis]	PREDICTED: Solanum tuberosum heat shock cognate 70 kDa protein 2-like (LOC102580808), mRNA	Heat shock cognate 70 kDa protein 2 OS=Solanum lycopersicum OX=4081 GN=HSC-2 PE=2 SV=1	FGGY family of carbohydrate kinases, C-terminal domain//Lipopolysaccharide assembly protein A domain	carbohydrate metabolic process	phosphotransferase activity, alcohol group as acceptor	integral component of plasma membrane	1.5329	3.36e-06	0.00060334
Cluster-6604.55554	hypothetical protein AQUCO_00300609v1 [Aquilegia coerulea]	--	--	Vacuolating cyotoxin//Nucleopolyhedrovirus capsid protein P87	pathogenesis	--	viral capsid//extracellular region	1.5336	4.24e-08	1.48e-05
Cluster-6604.49138	WD40 repeat [Macleaya cordata]	--	Protein JINGUBANG OS=Arabidopsis thaliana OX=3702 GN=JGB PE=1 SV=1	WD domain, G-beta repeat	--	protein binding	--	1.5352	0.00015406	0.013314
Cluster-6604.50420	PREDICTED: uncharacterized protein LOC104592691 [Nelumbo nucifera]	--	--	--	--	--	--	1.5358	2.97e-05	0.0036428
Cluster-6604.50439	Peptidyl-prolyl cis-trans isomerase [Actinidia chinensis var. chinensis]	--	Peptidyl-prolyl cis-trans isomerase OS=Catharanthus roseus OX=4058 GN=PCKR1 PE=1 SV=1	Laminin Domain II//Basic region leucine zipper//Cyclophilin type peptidyl-prolyl cis-trans isomerase/CLD//TMPIT-like protein//Cytochrome P450	cell adhesion//oxidation-reduction process//protein peptidyl-prolyl isomerization//regulation of transcription, DNA-templated	peptidyl-prolyl cis-trans isomerase activity//DNA-binding transcription factor activity//heme binding//iron ion binding//oxidoreductase activity, acting on paired donors, with incorporation or reduction of molecular oxygen	integral component of membrane//transcription regulator complex	1.538	8.06e-05	0.0080062
Cluster-6604.52205	hypothetical protein AQUCO_02000449v1 [Aquilegia coerulea]	PREDICTED: Nelumbo nucifera probable phospholipid-transporting ATPase 4 (LOC104586664), mRNA	Probable phospholipid-transporting ATPase 7 OS=Arabidopsis thaliana OX=3702 GN=ALA7 PE=3 SV=3	ABC transporter transmembrane region	transmembrane transport//transport	ATP binding//ATPase-coupled transmembrane transporter activity	integral component of membrane	1.542	1.26e-08	5.23e-06
Cluster-6604.57821	--	--	--	--	--	--	--	1.5431	1.3e-05	0.0018263
Cluster-6604.48569	phenylalanine ammonia-lyase [Sinopodophyllum hexandrum]	Sinopodophyllum hexandrum phenylalanine ammonia-lyase mRNA, complete cds	Phenylalanine ammonia-lyase (Fragment) OS=Malus domestica OX=3750 GN=PAL PE=2 SV=1	--	--	--	--	1.5439	6.25e-07	0.00015532
Cluster-6604.47272	hypothetical protein AQUCO_00800151v1 [Aquilegia coerulea]	PREDICTED: Nicotiana attenuata putative RING-H2 finger protein ATL37 (LOC109219792), transcript variant X2, mRNA	E3 ubiquitin-protein ligase ATL6 OS=Arabidopsis thaliana OX=3702 GN=ATL6 PE=1 SV=2	RING-H2 zinc finger domain//Zinc-finger of the MIZ type in Nse subunit//RING-variant domain//Anaphase-promoting complex subunit 11 RING-H2 finger//Zinc finger, C3HC4 type (RING finger)//Putative transmembrane protein precursor	protein ubiquitination	metal ion binding//zinc ion binding//ubiquitin-protein transferase activity//ubiquitin protein ligase activity	integral component of membrane//anaphase-promoting complex	1.544	3.17e-08	1.15e-05
Cluster-6604.69642	LOW QUALITY PROTEIN: Kinesin domain-containing protein/DAP_epimerase domain-containing protein [Cephalotus follicularis]	PREDICTED: Asparagus officinalis diaminopimelate epimerase, chloroplastic (LOC109819887), mRNA	Diaminopimelate epimerase, chloroplastic OS=Arabidopsis thaliana OX=3702 GN=DAPF PE=1 SV=1	Diaminopimelate epimerase	lysine biosynthetic process via diaminopimelate	diaminopimelate epimerase activity	--	1.5452	0.00084663	0.045666
Cluster-6604.55012	--	--	--	--	--	--	--	1.5465	8.69e-07	0.00020103
Cluster-6604.57674	small heat shock protein, chloroplastic-like protein isoform X2 [Cinnamomum micranthum f. kanehirae]	--	23.5 kDa heat shock protein, mitochondrial OS=Arabidopsis thaliana OX=3702 GN=HSP23.5 PE=2 SV=1	Uncharacterised conserved protein (DUF2368)	positive regulation of plasminogen activation	--	integral component of plasma membrane	1.5472	0.0001313	0.011716
Cluster-6604.62000	Thioesterase superfamily [Macleaya cordata]	--	--	Survival motor neuron protein (SMN)	mRNA processing	RNA binding	cytoplasm//nucleus	1.5491	0.0008075	0.044074
Cluster-6604.20283	--	--	--	--	--	--	--	1.5509	0.00073873	0.041516
Cluster-6604.65591	PREDICTED: 60S ribosomal protein L11 [Daucus carota subsp. sativus]	PREDICTED: Daucus carota subsp. sativus 60S ribosomal protein L11 (LOC108215760), mRNA	60S ribosomal protein L11 OS=Medicago sativa OX=3879 GN=RPL11 PE=2 SV=1	--	--	--	--	1.5518	5.55e-05	0.0060007
Cluster-6604.40819	--	--	--	--	--	--	--	1.5521	2.8e-06	0.00052237
Cluster-6604.27567	hypothetical protein AQUCO_00300049v1 [Aquilegia coerulea]	--	--	--	--	--	--	1.5522	0.00017039	0.01433
Cluster-6604.54970	--	--	--	--	--	--	--	1.5527	3.82e-06	0.0006705
Cluster-6604.47961	--	--	--	Erythromycin resistance leader peptide	response to antibiotic	--	--	1.5528	6.2e-05	0.0065441
Cluster-6604.58137	Protein kinase domain [Macleaya cordata]	PREDICTED: Helianthus annuus probable L-type lectin-domain containing receptor kinase S.5 (LOC110915652), mRNA	Probable L-type lectin-domain containing receptor kinase S.7 OS=Arabidopsis thaliana OX=3702 GN=LECRKS7 PE=2 SV=1	Protein kinase domain//Legume lectin domain//Protein tyrosine and serine/threonine kinase	protein phosphorylation	carbohydrate binding//ATP binding//protein kinase activity	--	1.5546	1.54e-10	1.13e-07
Cluster-6604.48250	60S ribosomal protein L6-3-like [Ziziphus jujuba]	PREDICTED: Nelumbo nucifera 60S ribosomal protein L6-like (LOC104597510), mRNA	60S ribosomal protein L6-1 OS=Arabidopsis thaliana OX=3702 GN=RPL6A PE=2 SV=1	Ribosomal protein L6e//Ribosomal protein L6, N-terminal domain//Accessory gene regulator B	ribosome biogenesis//translation//quorum sensing//pathogenesis	structural constituent of ribosome//peptidase activity	ribosome//integral component of membrane	1.556	1.47e-08	5.89e-06
Cluster-18805.0	--	--	--	--	--	--	--	1.5561	0.00029025	0.020963
Cluster-6604.34280	cytochrome b5 [Abrus precatorius]	PREDICTED: Populus trichocarpa cytochrome b5 (LOC7496439), mRNA	Cytochrome b5 isoform E OS=Arabidopsis thaliana OX=3702 GN=CYTB5-E PE=1 SV=2	--	--	--	--	1.557	6.29e-06	0.0010028
Cluster-6604.29225	hypothetical protein AQUCO_01100310v1 [Aquilegia coerulea]	Actinidia deliciosa CXE carboxylesterase (CXE10) mRNA, complete cds	Probable carboxylesterase 11 OS=Arabidopsis thaliana OX=3702 GN=CXE11 PE=2 SV=1	alpha/beta hydrolase fold	--	hydrolase activity	--	1.5603	0.00025177	0.018905
Cluster-6604.25068	PREDICTED: transcription factor MYB108 [Nelumbo nucifera]	Lupinus angustifolius cultivar Tanjil chromosome LG-04	Transcription factor MYB108 OS=Arabidopsis thaliana OX=3702 GN=MYB108 PE=1 SV=1	--	--	--	--	1.5612	1.65e-05	0.0022367
Cluster-6604.23074	hypothetical protein AMTR_s00030p00195240 [Amborella trichopoda]	--	Glycine-rich RNA-binding protein 7 OS=Arabidopsis thaliana OX=3702 GN=RBG7 PE=1 SV=1	RNA recognition motif//Keratin, high sulfur B2 protein//RNA recognition motif. (a.k.a. RRM, RBD, or RNP domain)	--	nucleic acid binding	keratin filament	1.5623	0.0007906	0.043518
Cluster-6604.46941	ethylene response factor 2 [Solanum lycopersicum]	Chrysanthemum indicum HRE2 mRNA, complete cds	Ethylene-responsive transcription factor RAP2-12 OS=Arabidopsis thaliana OX=3702 GN=RAP2-12 PE=1 SV=1	Transferase family	--	transferase activity, transferring acyl groups other than amino-acyl groups	--	1.5625	1.15e-05	0.0016614
Cluster-6604.37588	LOW QUALITY PROTEIN: potassium channel AKT1-like [Elaeis guineensis]	PREDICTED: Camellia sinensis potassium channel AKT1-like (LOC114300719), partial mRNA	Potassium channel AKT1 OS=Arabidopsis thaliana OX=3702 GN=AKT1 PE=1 SV=2	--	--	--	--	1.5654	2.2e-06	0.00042852
Cluster-6604.55127	putative ribonuclease H protein [Vitis vinifera]	--	Serine/arginine-rich SC35-like splicing factor SCL28 OS=Arabidopsis thaliana OX=3702 GN=SCL28 PE=1 SV=1	RNA recognition motif. (a.k.a. RRM, RBD, or RNP domain)	--	nucleic acid binding	--	1.5662	0.00080736	0.044074
Cluster-6604.51155	PREDICTED: CBL-interacting serine/threonine-protein kinase 12-like [Nelumbo nucifera]	Sinowilsonia henryi microsatellite SH23 sequence	CBL-interacting serine/threonine-protein kinase 12 OS=Arabidopsis thaliana OX=3702 GN=CIPK12 PE=1 SV=1	Protein tyrosine and serine/threonine kinase//NAF domain//Protein kinase domain	protein phosphorylation//signal transduction	protein kinase activity//ATP binding	--	1.5672	1.02e-05	0.001495
Cluster-6604.56829	hypothetical protein AQUCO_03800011v1 [Aquilegia coerulea]	--	Putative calcium-binding protein CML19 OS=Oryza sativa subsp. japonica OX=39947 GN=CML19 PE=3 SV=1	Cytoskeletal-regulatory complex EF hand//EF-hand domain pair//EF hand//EF hand//EF-hand domain	--	calcium ion binding//protein binding	--	1.568	7.77e-05	0.0077665
Cluster-6604.78263	PREDICTED: E3 ubiquitin-protein ligase RHA2A-like [Nelumbo nucifera]	--	Probable E3 ubiquitin-protein ligase XERICO OS=Arabidopsis thaliana OX=3702 GN=XERICO PE=1 SV=1	RING-H2 zinc finger domain//Zinc finger, C3HC4 type (RING finger)//NADH dehydrogenase subunit 5 C-terminus//RING-variant domain//Anaphase-promoting complex subunit 11 RING-H2 finger	ATP synthesis coupled electron transport//sodium ion transport//ubiquinone biosynthetic process//oxidation-reduction process//mitochondrial electron transport, NADH to ubiquinone//protein ubiquitination	ubiquitin-protein transferase activity//metal ion binding//zinc ion binding//NADH dehydrogenase (ubiquinone) activity	anaphase-promoting complex	1.5689	4.18e-05	0.0048224
Cluster-6604.42229	hypothetical protein AQUCO_02000455v1 [Aquilegia coerulea]	PREDICTED: Populus trichocarpa eukaryotic initiation factor 4A-15 (LOC112325060), transcript variant X2, mRNA	Eukaryotic initiation factor 4A-1 OS=Oryza sativa subsp. japonica OX=39947 GN=Os06g0701100 PE=2 SV=2	--	--	--	--	1.5696	0.00088169	0.04698
Cluster-6604.47556	uncharacterized protein LOC113341913 [Papaver somniferum]	--	--	--	--	--	--	1.5716	0.00012711	0.011406
Cluster-6604.48088	XPG/Rad2 endonuclease [Macleaya cordata]	PREDICTED: Nelumbo nucifera flap endonuclease GEN-like 1 (LOC104612691), mRNA	Flap endonuclease GEN-like 1 OS=Arabidopsis thaliana OX=3702 GN=GEN1 PE=3 SV=3	XPG N-terminal domain//Creatinase/Prolidase N-terminal domain//XPG I-region//AP2 domain//Elicitor peptide 1-7	innate immune response//DNA repair//regulation of transcription, DNA-templated	hydrolase activity//DNA-binding transcription factor activity//nuclease activity	transcription regulator complex	1.5723	3.31e-07	8.93e-05
Cluster-6604.47143	hypothetical protein AQUCO_00100578v1 [Aquilegia coerulea]	PREDICTED: Ricinus communis probable carboxylesterase 15 (LOC8277197), mRNA	Probable carboxylesterase 6 OS=Arabidopsis thaliana OX=3702 GN=CXE6 PE=2 SV=1	Peptidase family S49 N-terminal//Organic Anion Transporter Polypeptide (OATP) family//Dienelactone hydrolase family//alpha/beta hydrolase fold//PRP1 splicing factor, N-terminal//Origin recognition complex (ORC) subunit 5 C-terminus//XPG I-region//Mediator of RNA pol II transcription subunit 19//RSC complex, Rsc14/Ldb7 subunit//Prolyl oligopeptidase family//Reduced folate carrier//TamB, inner memb…	pathogenesis//protein secretion//sodium ion transport//transmembrane transport//sodium ion export across plasma membrane//proline metabolic process//quorum sensing//mRNA splicing, via spliceosome//arginine metabolic process//DNA replication//regulation of transcription by RNA polymerase II//proteolysis//vitamin transport//pyruvate metabolic process//ATP-dependent chromatin remodeling	peptidase activity//nuclease activity//serine-type endopeptidase activity//transcription coregulator activity//vitamin transmembrane transporter activity//hydrolase activity//oxaloacetate decarboxylase activity//serine-type peptidase activity//sodium ion transmembrane transporter activity	membrane//plasma membrane//transcription regulator complex//nucleus//RSC-type complex//origin recognition complex//mediator complex//integral component of membrane//integral component of plasma membrane	1.5743	9.03e-06	0.001358
Cluster-6604.53542	hmg-CoA reductase, putative [Ricinus communis]	PREDICTED: Hevea brasiliensis 3-hydroxy-3-methylglutaryl-coenzyme A reductase 1 (LOC110632308), mRNA	3-hydroxy-3-methylglutaryl-coenzyme A reductase 1 OS=Arabidopsis thaliana OX=3702 GN=HMG1 PE=1 SV=1	ARP2/3 complex 20 kDa subunit (ARPC4)//Hydroxymethylglutaryl-coenzyme A reductase	actin filament polymerization//coenzyme A metabolic process//oxidation-reduction process//Arp2/3 complex-mediated actin nucleation//steroid biosynthetic process	obsolete coenzyme binding//hydroxymethylglutaryl-CoA reductase (NADPH) activity	actin cytoskeleton//Arp2/3 protein complex	1.5754	1.35e-08	5.46e-06
Cluster-6604.54227	--	--	--	--	--	--	--	1.5762	5.37e-07	0.00013699
Cluster-6604.48418	Protein phosphatase 2C (PP2C)-like domain [Macleaya cordata]	PREDICTED: Cicer arietinum probable protein phosphatase 2C 25 (LOC101505033), mRNA	Probable protein phosphatase 2C 25 OS=Arabidopsis thaliana OX=3702 GN=At2g30020 PE=1 SV=1	Protein phosphatase 2C	--	catalytic activity	--	1.5778	4.59e-06	0.00078005
Cluster-6604.49367	hypothetical protein AQUCO_00201190v1 [Aquilegia coerulea]	--	--	--	--	--	--	1.5786	3.07e-08	1.12e-05
Cluster-6604.58110	hypothetical protein AQUCO_00200315v1 [Aquilegia coerulea]	PREDICTED: Vitis vinifera uncharacterized LOC100852925 (LOC100852925), mRNA	Zinc finger protein 5 OS=Arabidopsis thaliana OX=3702 GN=ZFP5 PE=1 SV=1	--	--	--	--	1.5826	0.00012889	0.011538
Cluster-6604.47974	WRKY transcription factor 40 [Actinidia chinensis var. chinensis]	PREDICTED: Camellia sinensis probable WRKY transcription factor 40 (LOC114323887), mRNA	WRKY transcription factor WRKY76 OS=Oryza sativa subsp. japonica OX=39947 GN=WRKY76 PE=2 SV=1	WRKY DNA -binding domain	regulation of transcription, DNA-templated	sequence-specific DNA binding//DNA-binding transcription factor activity	transcription regulator complex	1.5848	2.25e-06	0.00043379
Cluster-6604.43736	--	--	--	--	--	--	--	1.5851	1.9e-08	7.28e-06
Cluster-6604.56528	Signal recognition particle [Macleaya cordata]	PREDICTED: Populus euphratica signal recognition particle receptor subunit alpha-like (LOC105121188), mRNA	Signal recognition particle receptor subunit alpha homolog OS=Drosophila melanogaster OX=7227 GN=Gtp-bp PE=1 SV=2	Signal recognition particle, alpha subunit, N-terminal//SRP54-type protein, GTPase domain//SRP54-type protein, helical bundle domain	SRP-dependent cotranslational protein targeting to membrane//intracellular protein transport	GTPase activity//signal recognition particle binding//GTP binding	signal recognition particle receptor complex//signal recognition particle, endoplasmic reticulum targeting	1.5879	1.85e-08	7.14e-06
Cluster-6604.78182	--	--	--	--	--	--	--	1.5899	5.97e-06	0.00096119
Cluster-6604.50555	--	--	--	Lipopolysaccharide assembly protein A domain	--	--	integral component of plasma membrane	1.5904	3.33e-09	1.66e-06
Cluster-6604.46412	--	--	--	Transcription initiation factor IID, 18kD subunit	transcription by RNA polymerase II	--	--	1.5933	7.52e-05	0.0075693
Cluster-6604.44494	--	--	--	Peptidase family C1 propeptide	regulation of catalytic activity//proteolysis	cysteine-type endopeptidase activity	--	1.5944	1.6e-08	6.39e-06
Cluster-6604.46921	Precursor of CEP14 [Vitis vinifera]	--	Precursor of CEP14 OS=Arabidopsis thaliana OX=3702 GN=CEP14 PE=2 SV=1	--	--	--	--	1.5991	4.9e-07	0.00012604
Cluster-6604.29472	hypothetical protein AQUCO_07200041v1 [Aquilegia coerulea]	--	F-box/kelch-repeat protein At3g06240 OS=Arabidopsis thaliana OX=3702 GN=At3g06240 PE=2 SV=1	F-box domain//Putative propanediol utilisation//Delta serrate ligand//F-box-like	cell communication	protein binding//structural molecule activity	membrane	1.5998	1.35e-06	0.00028586
Cluster-6604.34126	hypothetical protein BVC80_8883g20 [Macleaya cordata]	PREDICTED: Momordica charantia IQ domain-containing protein IQM6 (LOC111019343), mRNA	IQ domain-containing protein IQM2 OS=Arabidopsis thaliana OX=3702 GN=IQM2 PE=2 SV=1	IQ calmodulin-binding motif	--	protein binding	--	1.6014	7.51e-08	2.44e-05
Cluster-6604.62665	Protein of unknown function DUF761 [Macleaya cordata]	--	--	--	--	--	--	1.6023	1.64e-06	0.00033453
Cluster-6604.30242	uncharacterized protein LOC102618593 [Citrus sinensis]	PREDICTED: Arachis duranensis uncharacterized LOC107470279 (LOC107470279), transcript variant X3, mRNA	--	--	--	--	--	1.6052	0.00015708	0.013521
Cluster-6604.35155	hypothetical protein AQUCO_01500218v1 [Aquilegia coerulea]	Glycine max strain Williams 82 clone GM_WBb0009K13, complete sequence	Receptor-like protein kinase 7 OS=Arabidopsis thaliana OX=3702 GN=RLK7 PE=1 SV=1	Leucine Rich Repeat//Leucine Rich repeat//Protein tyrosine and serine/threonine kinase//Leucine rich repeat//Protein kinase domain	protein phosphorylation	protein kinase activity//protein binding//ATP binding	--	1.6064	6.22e-06	0.00099175
Cluster-6604.71051	Cyclic nucleotide-binding domain [Macleaya cordata]	PREDICTED: Nelumbo nucifera probable galactinol--sucrose galactosyltransferase 1 (LOC104608278), transcript variant X2, mRNA	Probable galactinol--sucrose galactosyltransferase 1 OS=Arabidopsis thaliana OX=3702 GN=RFS1 PE=2 SV=1	--	--	--	--	1.6078	0.00010832	0.010073
Cluster-6604.64415	PREDICTED: histone-lysine N-methyltransferase CLF-like isoform X1 [Nelumbo nucifera]	PREDICTED: Durio zibethinus histone-lysine N-methyltransferase CLF-like (LOC111317099), transcript variant X4, mRNA	Histone-lysine N-methyltransferase CLF OS=Arabidopsis thaliana OX=3702 GN=CLF PE=1 SV=2	Neuroendocrine-specific golgi protein P55 (NESP55)	response to parathyroid hormone	--	--	1.6078	0.00088217	0.046983
Cluster-6604.88016	--	--	--	Prefoldin subunit//TMPIT-like protein//Sensor protein DegS	signal transduction//protein folding	unfolded protein binding//kinase activity	prefoldin complex//integral component of membrane	1.6083	0.00045322	0.029445
Cluster-6604.38460	hypothetical protein AQUCO_01400295v1 [Aquilegia coerulea]	--	Protein AGENET DOMAIN (AGD)-CONTAINING P1 OS=Arabidopsis thaliana OX=3702 GN=AGDP1 PE=1 SV=1	Phospholamban//Ubiquitin-binding WIYLD domain//TMPIT-like protein//Septation ring formation regulator, EzrA//Gas vesicle synthesis protein GvpL/GvpF//SH3 domain//RING-variant domain	lysine catabolic process//calcium ion transport//septin ring assembly//protein methylation//gas vesicle organization//transport	zinc ion binding//protein binding//ATPase inhibitor activity//calcium channel regulator activity//histone-lysine N-methyltransferase activity	septin ring//integral component of membrane//membrane//gas vesicle	1.6092	0.00015199	0.013176
Cluster-6604.49907	hypothetical protein AQUCO_05300070v1 [Aquilegia coerulea]	PREDICTED: Populus trichocarpa expansin-like B1 (LOC18094559), transcript variant X1, mRNA	Expansin-like B1 OS=Arabidopsis thaliana OX=3702 GN=EXLB1 PE=2 SV=2	--	--	--	--	1.6105	2e-06	0.00039593
Cluster-6604.14559	PREDICTED: basic 7S globulin 2-like [Nelumbo nucifera]	PREDICTED: Eucalyptus grandis basic 7S globulin (LOC104424780), mRNA	Probable aspartic proteinase GIP2 OS=Nicotiana benthamiana OX=4100 GN=GIP2 PE=1 SV=1	--	--	--	--	1.6127	6.87e-05	0.0070983
Cluster-6604.26139	PREDICTED: serine/threonine-protein kinase UCNL-like [Nelumbo nucifera]	--	Serine/threonine-protein kinase UCNL OS=Arabidopsis thaliana OX=3702 GN=UCNL PE=2 SV=1	Protein tyrosine and serine/threonine kinase//Ribosomal protein S31e//Protein kinase domain	protein phosphorylation	protein kinase activity//ATP binding	ribosome	1.6152	8.34e-07	0.00019591
Cluster-6604.50591	--	--	--	--	--	--	--	1.6156	2.82e-06	0.00052237
Cluster-6604.66926	putative calcium-transporting ATPase 13, plasma membrane-type isoform X2 [Hevea brasiliensis]	Glycine max strain Williams 82 clone GM_WBb0021B18, complete sequence	Putative calcium-transporting ATPase 13, plasma membrane-type OS=Arabidopsis thaliana OX=3702 GN=ACA13 PE=3 SV=1	--	--	--	--	1.6162	5.98e-05	0.0063694
Cluster-6604.43012	hypothetical protein AQUCO_02700408v1 [Aquilegia coerulea]	Solanum lycopersicum cultivar I-3 chromosome 1	UDP-glucosyltransferase 29 OS=Panax ginseng OX=4054 GN=UGT29 PE=1 SV=1	UDP-glucoronosyl and UDP-glucosyl transferase//Glycosyltransferase family 28 C-terminal domain	--	transferase activity, transferring hexosyl groups	--	1.6164	0.00023557	0.018108
Cluster-6604.15254	--	--	--	--	--	--	--	1.6171	0.00025829	0.019212
Cluster-6604.30227	--	--	--	ZIP Zinc transporter	metal ion transport//transmembrane transport	metal ion transmembrane transporter activity	membrane	1.6172	1.11e-07	3.44e-05
Cluster-6604.38957	--	--	--	--	--	--	--	1.6176	0.00016981	0.014304
Cluster-6604.51982	Alpha tubulin [Artemisia annua]	Oryza sativa Indica Group cultivar Shuhui498 chromosome 3 sequence	Tubulin alpha chain OS=Prunus dulcis OX=3755 GN=TUBA PE=2 SV=1	Tubulin/FtsZ family, GTPase domain	--	GTPase activity	--	1.6225	4.2e-06	0.0007265
Cluster-6604.53964	--	--	--	DNA Binding Domain (C-terminal) Leafy/Floricaula	--	DNA binding	--	1.6238	0.00073237	0.041255
Cluster-6604.46922	hypothetical protein AXX17_ATUG01790 [Arabidopsis thaliana]	PREDICTED: Quercus suber mitochondrial import inner membrane translocase subunit Tim9 (LOC111995647), mRNA	Transposon Tf2-11 polyprotein OS=Schizosaccharomyces pombe (strain 972 / ATCC 24843) OX=284812 GN=Tf2-11 PE=3 SV=1	Integrase core domain	DNA integration	--	--	1.6242	0.00031002	0.022006
Cluster-53247.0	putative inositol-3-phosphate synthase [Rosa chinensis]	PREDICTED: Rosa chinensis inositol-3-phosphate synthase (LOC112187760), mRNA	Inositol-3-phosphate synthase OS=Citrus paradisi OX=37656 PE=3 SV=1	XIAP-associated factor 1 C-terminal domain//Myo-inositol-1-phosphate synthase	apoptotic process//inositol biosynthetic process//streptomycin biosynthetic process//phospholipid biosynthetic process	inositol-3-phosphate synthase activity	--	1.6272	0.00090621	0.047754
Cluster-6604.58468	PREDICTED: ATP-dependent helicase brm-like isoform X1 [Pyrus x bretschneideri]	PREDICTED: Beta vulgaris subsp. vulgaris RNA polymerase II degradation factor 1 (LOC104902803), mRNA	--	--	--	--	--	1.6313	0.00063425	0.037259
Cluster-6604.54592	PREDICTED: uncharacterized protein LOC107860095 [Capsicum annuum]	--	--	--	--	--	--	1.6377	3.2e-08	1.15e-05
Cluster-6604.19810	hypothetical protein AQUCO_09300037v1 [Aquilegia coerulea]	--	Putative disease resistance protein RGA3 OS=Solanum bulbocastanum OX=147425 GN=RGA3 PE=2 SV=2	Colicin immunity protein//Vpu protein//ABC transporter C-terminal domain//NB-ARC domain//CCR4-NOT transcription complex subunit 11	bacteriocin immunity//receptor catabolic process//immune response//viral release from host cell//cation transport	cation channel activity//ADP binding//toxic substance binding//DNA binding	CCR4-NOT complex//immunoglobulin complex//host cell membrane	1.6382	5.63e-07	0.00014281
Cluster-6604.14774	uncharacterized protein LOC112168065 [Rosa chinensis]	Lupinus angustifolius cultivar Tanjil chromosome LG-01	--	--	--	--	--	1.6402	4.4e-08	1.53e-05
Cluster-6604.65100	EF-hand domain [Macleaya cordata]	PREDICTED: Papaver somniferum calcium-binding protein KRP1-like (LOC113318449), mRNA	Calcium-binding protein KRP1 OS=Arabidopsis thaliana OX=3702 GN=KRP1 PE=2 SV=1	EF hand//EF-hand domain//EF-hand domain pair//EF hand//Cytoskeletal-regulatory complex EF hand	--	protein binding//calcium ion binding	--	1.6453	4.7e-05	0.0052855
Cluster-6604.49764	--	--	--	3-oxo-5-alpha-steroid 4-dehydrogenase	lipid metabolic process	oxidoreductase activity, acting on the CH-CH group of donors	--	1.6468	0.00011495	0.01053
Cluster-6604.58202	RNA recognition motif domain [Macleaya cordata]	PREDICTED: Nicotiana attenuata UBP1-associated protein 2C-like (LOC109226666), transcript variant X2, mRNA	UBP1-associated protein 2C OS=Arabidopsis thaliana OX=3702 GN=UBA2C PE=2 SV=1	RNA recognition motif. (a.k.a. RRM, RBD, or RNP domain)//Opacity family porin protein//RNA recognition motif	transport	nucleic acid binding//porin activity	membrane	1.647	1.44e-05	0.0019875
Cluster-6604.48397	zinc finger protein [Macleaya cordata]	PREDICTED: Durio zibethinus zinc finger CCCH domain-containing protein 66-like (LOC111303743), mRNA	Zinc finger CCCH domain-containing protein 66 OS=Arabidopsis thaliana OX=3702 GN=At5g58620 PE=2 SV=1	Zinc finger C-x8-C-x5-C-x3-H type (and similar)//Susceptibility to monomelic amyotrophy//Ankyrin repeat//Ankyrin repeat	non-motile cilium assembly//mitotic spindle organization//cytoplasmic microtubule organization	protein binding//metal ion binding	ciliary base//centrosome	1.648	8.99e-10	5.43e-07
Cluster-6604.42870	hypothetical protein CKAN_02758400 [Cinnamomum micranthum f. kanehirae]	--	--	--	--	--	--	1.6501	0.00048798	0.031061
Cluster-6604.47737	--	--	--	--	--	--	--	1.6525	1.79e-09	9.59e-07
Cluster-6604.55471	CBL-interacting serine/threonine-protein kinase 12 [Morus notabilis]	PREDICTED: Camellia sinensis CBL-interacting serine/threonine-protein kinase 12-like (LOC114256858), mRNA	CBL-interacting serine/threonine-protein kinase 12 OS=Arabidopsis thaliana OX=3702 GN=CIPK12 PE=1 SV=1	Protein kinase domain//NAF domain//Protein tyrosine and serine/threonine kinase	signal transduction//protein phosphorylation	protein kinase activity//ATP binding	--	1.6555	5.5e-05	0.0059583
Cluster-6604.49988	Cys2/His2-type zinc finger protein [Chrysanthemum x morifolium]	PREDICTED: Papaver somniferum zinc finger protein ZAT12-like (LOC113311375), mRNA	Zinc finger protein ZAT11 OS=Arabidopsis thaliana OX=3702 GN=ZAT11 PE=2 SV=1	Zinc finger, C2H2 type//TFIIH C1-like domain//Frog antimicrobial peptide	defense response//DNA repair	nucleic acid binding//zinc ion binding	extracellular region	1.656	2.6e-07	7.14e-05
Cluster-6604.44647	CS domain [Macleaya cordata]	PREDICTED: Daucus carota subsp. sativus protein SGT1 homolog (LOC108215320), mRNA	Protein SGT1 homolog OS=Oryza sativa subsp. japonica OX=39947 GN=SGT1 PE=1 SV=1	Tetratricopeptide repeat//Tetratricopeptide repeat//Tetratricopeptide repeat	--	protein binding	--	1.6562	8.26e-05	0.0081403
Cluster-6604.16549	hypothetical protein AQUCO_06200043v1 [Aquilegia coerulea]	PREDICTED: Nelumbo nucifera ABC transporter G family member 3-like (LOC104586336), transcript variant X3, mRNA	ABC transporter G family member 3 OS=Arabidopsis thaliana OX=3702 GN=ABCG3 PE=1 SV=2	Adenovirus IVa2 protein//ABC transporter//ATPase domain predominantly from Archaea	viral DNA genome packaging	ATP binding//ATPase activity	--	1.6572	2.6e-06	0.00049061
Cluster-6604.35933	NAC domain-containing protein 68-like protein [Cinnamomum micranthum f. kanehirae]	PREDICTED: Beta vulgaris subsp. vulgaris NAC transcription factor 25 (LOC104900768), mRNA	NAC domain-containing protein 2 OS=Oryza sativa subsp. japonica OX=39947 GN=NAC002 PE=1 SV=1	No apical meristem (NAM) protein	regulation of transcription, DNA-templated	DNA binding	--	1.6595	5.09e-06	0.00084474
Cluster-6604.6887	hypothetical protein AQUCO_01000413v1 [Aquilegia coerulea]	PREDICTED: Vigna unguiculata calcium uniporter protein 2, mitochondrial-like (LOC114177545), mRNA	Calcium uniporter protein 2, mitochondrial OS=Arabidopsis thaliana OX=3702 GN=At2g23790 PE=2 SV=1	Prenyltransferase and squalene oxidase repeat//Glycosyl hydrolases family 2, sugar binding domain	carbohydrate metabolic process	hydrolase activity, hydrolyzing O-glycosyl compounds//catalytic activity	--	1.6599	7.13e-07	0.00017189
Cluster-6604.7026	--	--	--	--	--	--	--	1.6613	0.00020027	0.016226
Cluster-6604.18948	hypothetical protein AQUCO_00900244v1 [Aquilegia coerulea]	--	--	--	--	--	--	1.6635	4.15e-07	0.00010967
Cluster-6604.35214	Fatty acid desaturase [Macleaya cordata]	Glycine max cultivar Dare chloroplast fatty acid desaturase 8 (FAD8) gene, complete cds; nuclear gene for chloroplast product	Omega-3 fatty acid desaturase, chloroplastic OS=Glycine max OX=3847 GN=FAD7 PE=2 SV=1	Domain of unknown function (DUF3474)	oxidation-reduction process	oxidoreductase activity, acting on paired donors, with oxidation of a pair of donors resulting in the reduction of molecular oxygen to two molecules of water	--	1.6637	7.31e-06	0.0011365
Cluster-6604.60474	hypothetical protein AQUCO_00100683v1 [Aquilegia coerulea]	PREDICTED: Nelumbo nucifera ABC transporter G family member 39-like (LOC104592319), mRNA	ABC transporter G family member 39 OS=Oryza sativa subsp. japonica OX=39947 GN=ABCG39 PE=3 SV=1	Lck-interacting transmembrane adapter 1//DNA N-6-adenine-methyltransferase (Dam)//ABC-2 type transporter//ABC transporter//RsgA GTPase//AAA domain, putative AbiEii toxin, Type IV TA system	B cell receptor signaling pathway//T cell receptor signaling pathway//DNA methylation on adenine//DNA methylation	ATPase activity//GTP binding//site-specific DNA-methyltransferase (adenine-specific) activity//GTPase activity//ATP binding//DNA binding	membrane	1.665	0.00086315	0.046171
Cluster-6604.32696	PREDICTED: arogenate dehydratase 3, chloroplastic [Vitis vinifera]	PREDICTED: Medicago truncatula arogenate dehydratase 3, chloroplastic (LOC11418773), mRNA	Arogenate dehydratase 3, chloroplastic OS=Arabidopsis thaliana OX=3702 GN=ADT3 PE=1 SV=1	Prephenate dehydratase	L-phenylalanine biosynthetic process//tryptophan biosynthetic process//tyrosine biosynthetic process	prephenate dehydratase activity	--	1.6652	4.98e-06	0.0008312
Cluster-6604.17131	PREDICTED: basic 7S globulin 2-like [Nelumbo nucifera]	--	Probable aspartic proteinase GIP2 OS=Nicotiana benthamiana OX=4100 GN=GIP2 PE=1 SV=1	Multidrug efflux pump-associated protein AcrZ//Cofilin/tropomyosin-type actin-binding protein	xenobiotic detoxification by transmembrane export across the plasma membrane//transport	xenobiotic transmembrane transporter activity//actin binding	plasma membrane	1.6652	3.37e-05	0.0040766
Cluster-6604.44432	--	--	--	--	--	--	--	1.666	7.37e-05	0.0074571
Cluster-6604.35289	--	--	--	--	--	--	--	1.666	0.00063504	0.037259
Cluster-6604.37713	Plant peroxidase [Macleaya cordata]	PREDICTED: Solanum tuberosum peroxidase 63 (LOC102580657), mRNA	Peroxidase 63 OS=Arabidopsis thaliana OX=3702 GN=PER63 PE=2 SV=1	Synaptobrevin//Peroxidase	oxidation-reduction process//obsolete peroxidase reaction//response to oxidative stress//vesicle-mediated transport	heme binding//peroxidase activity	integral component of membrane	1.6676	3.89e-07	0.00010351
Cluster-6604.58123	--	--	--	Domain of unknown function (DUF4538)//Domain of unknown function (DUF543)	mitochondrial cytochrome c oxidase assembly	--	MICOS complex//integral component of membrane//mitochondrial inner membrane	1.6694	2.52e-08	9.41e-06
Cluster-6604.50560	polyubiquitin-like [Cucurbita pepo subsp. pepo]	PREDICTED: Eucalyptus grandis polyubiquitin-like (LOC104445744), misc_RNA	Polyubiquitin (Fragment) OS=Nicotiana sylvestris OX=4096 GN=UBI4 PE=2 SV=1	Ubiquitin family//Ubiquitin-like domain//WSK motif	protein targeting//signal transduction	protein binding	--	1.6699	1.81e-09	9.67e-07
Cluster-6604.32608	PREDICTED: ubiquinol oxidase 2, mitochondrial [Fragaria vesca subsp. vesca]	PREDICTED: Arabidopsis lyrata subsp. lyrata ubiquinol oxidase 1a, mitochondrial (LOC9319426), mRNA	Ubiquinol oxidase 1a, mitochondrial OS=Arabidopsis thaliana OX=3702 GN=AOX1A PE=1 SV=2	Ubiquinone biosynthesis protein COQ7//Alternative oxidase//phosphotransferase system, EIIB	obsolete electron transport//carbohydrate transport//oxidation-reduction process//ubiquinone biosynthetic process	protein-N(PI)-phosphohistidine-sugar phosphotransferase activity//monooxygenase activity//alternative oxidase activity	protein-N(PI)-phosphohistidine-sugar phosphotransferase complex	1.6713	5.53e-08	1.86e-05
Cluster-6604.39065	--	--	--	Ribosomal protein S27	translation//ribosome biogenesis	structural constituent of ribosome	ribosome	1.673	9.14e-07	0.0002089
Cluster-6604.66716	elongation factor 1-alpha-like [Quercus suber]	Phialocephala scopiformis elongation factor-1a mRNA	Elongation factor 1-alpha OS=Aureobasidium pullulans OX=5580 GN=TEF1 PE=3 SV=1	50S ribosome-binding GTPase//Elongation factor Tu GTP binding domain//Elongation factor Tu domain 2	--	GTP binding//GTPase activity	--	1.6734	0.00023534	0.018103
Cluster-6604.33403	hypothetical protein AQUCO_01600093v1 [Aquilegia coerulea]	PREDICTED: Nelumbo nucifera putative glycerol-3-phosphate transporter 5 (LOC104588500), transcript variant X3, misc_RNA	Putative glycerol-3-phosphate transporter 5 OS=Arabidopsis thaliana OX=3702 GN=At2g13100 PE=2 SV=2	Sugar (and other) transporter//Eukaryotic porin//Protein phosphatase 2C//Stage II sporulation protein E (SpoIIE)//BRK domain//Organic Anion Transporter Polypeptide (OATP) family//Major Facilitator Superfamily	transmembrane transport	catalytic activity//transmembrane transporter activity//protein binding//hydrolase activity, acting on acid anhydrides	integral component of membrane//mitochondrial outer membrane//membrane	1.6738	1.15e-05	0.0016614
Cluster-6604.82045	hypothetical protein TorRG33x02_306480 [Trema orientale]	--	--	--	--	--	--	1.6759	0.00018469	0.01523
Cluster-6604.45427	--	--	--	--	--	--	--	1.6771	2.36e-06	0.00044908
Cluster-6604.45442	Protein of unknown function DUF761 [Macleaya cordata]	--	--	--	--	--	--	1.678	1.26e-11	1.36e-08
Cluster-6604.49845	EF-hand domain [Macleaya cordata]	PREDICTED: Papaver somniferum calcium-binding protein KRP1-like (LOC113318449), mRNA	Calcium-binding protein KRP1 OS=Arabidopsis thaliana OX=3702 GN=KRP1 PE=2 SV=1	EF hand//Cytoskeletal-regulatory complex EF hand//EF-hand domain pair	--	protein binding//calcium ion binding	--	1.678	4.28e-06	0.00073517
Cluster-50378.0	hypothetical protein DCAR_027375 [Daucus carota subsp. sativus]	PREDICTED: Daucus carota subsp. sativus 3-ketoacyl-CoA thiolase 2, peroxisomal (LOC108199687), mRNA	3-ketoacyl-CoA thiolase 2, peroxisomal OS=Arabidopsis thaliana OX=3702 GN=PED1 PE=1 SV=2	Thiolase, N-terminal domain//Thiolase, C-terminal domain	--	transferase activity, transferring acyl groups other than amino-acyl groups	--	1.6786	0.00025196	0.018905
Cluster-6604.9351	--	--	--	D-alanyl-D-alanine carboxypeptidase	proteolysis	peptidase activity	--	1.679	3.42e-05	0.0041135
Cluster-6604.59731	PREDICTED: uncharacterized protein DDB_G0271670 [Nelumbo nucifera]	PREDICTED: Abrus precatorius rho GTPase-activating protein gacII-like (LOC113849340), transcript variant X2, mRNA	--	Multidrug efflux pump-associated protein AcrZ	transport//xenobiotic detoxification by transmembrane export across the plasma membrane	xenobiotic transmembrane transporter activity	plasma membrane	1.6796	2.87e-07	7.82e-05
Cluster-6604.27441	UDP-arabinopyranose mutase 1-like [Helianthus annuus]	Plantago major partial mRNA for hypothetical protein	Probable UDP-arabinopyranose mutase 2 OS=Solanum tuberosum OX=4113 GN=UPTG2 PE=1 SV=1	--	--	--	--	1.6813	1.4e-08	5.61e-06
Cluster-6604.61747	EEIG1/EHBP1 N-terminal domain [Macleaya cordata]	PREDICTED: Glycine soja uncharacterized LOC114392969 (LOC114392969), mRNA	--	Poxvirus P35 protein//Cyclotide family	defense response	--	viral envelope	1.6837	4.86e-09	2.34e-06
Cluster-6604.26940	--	--	--	--	--	--	--	1.6852	3.7e-06	0.00065334
Cluster-6604.58967	Transcription factor MYB4 [Mucuna pruriens]	PREDICTED: Papaver somniferum transcription factor MYB4-like (LOC113283112), mRNA	Transcription factor MYB4 OS=Oryza sativa subsp. japonica OX=39947 GN=MYB4 PE=2 SV=2	SLIDE	chromatin remodeling	hydrolase activity, acting on acid anhydrides, in phosphorus-containing anhydrides//nucleic acid binding//ATP binding	nucleus	1.6865	1.6e-06	0.00032966
Cluster-6604.36365	Protein of unknown function DUF247 [Macleaya cordata]	--	UPF0481 protein At3g47200 OS=Arabidopsis thaliana OX=3702 GN=At3g47200 PE=2 SV=1	GTPase-activator protein for Ras-like GTPase	regulation of GTPase activity	--	--	1.6874	6.05e-06	0.0009721
Cluster-6604.57958	amino acid permease 3 [Cinnamomum micranthum f. kanehirae]	PREDICTED: Rosa chinensis amino acid permease 3-like (LOC112172372), transcript variant X2, mRNA	Amino acid permease 3 OS=Arabidopsis thaliana OX=3702 GN=AAP3 PE=1 SV=2	Tryptophan/tyrosine permease family	amino acid transmembrane transport	--	--	1.6878	9.88e-12	1.1e-08
Cluster-6604.42311	hypothetical protein CISIN_1g008862mg [Citrus sinensis]	Lotus japonicus clone JCVI-FLLj-2J9 unknown mRNA	Xylan glycosyltransferase MUCI21 OS=Arabidopsis thaliana OX=3702 GN=MUCI21 PE=1 SV=1	Protein of unknown function (DUF563)	--	transferase activity, transferring glycosyl groups	--	1.6891	7e-06	0.0010974
Cluster-6604.48820	--	--	--	--	--	--	--	1.6897	5.01e-05	0.0055424
Cluster-6604.15346	--	--	--	--	--	--	--	1.691	3.81e-05	0.0044682
Cluster-6604.7755	Transcription factor bHLH96 [Vitis vinifera]	PREDICTED: Camellia sinensis transcription factor bHLH96-like (LOC114256660), mRNA	Transcription factor bHLH94 OS=Arabidopsis thaliana OX=3702 GN=BHLH94 PE=1 SV=2	Helix-loop-helix DNA-binding domain//N-glycosylation protein	cellular response to oxidative stress	protein dimerization activity	endoplasmic reticulum membrane	1.6911	2.91e-09	1.49e-06
Cluster-6604.83168	serine-threonine protein kinase, plant-type, putative [Ricinus communis]	PREDICTED: Ricinus communis LRR receptor-like serine/threonine-protein kinase ERL2 (LOC8285832), mRNA	LRR receptor-like serine/threonine-protein kinase ER1 OS=Oryza sativa subsp. japonica OX=39947 GN=ER1 PE=1 SV=1	Leucine Rich Repeat//Leucine Rich repeat//Leucine rich repeat//Ubiquitinol-cytochrome C reductase Fe-S subunit TAT signal	obsolete electron transport//oxidation-reduction process//oxidative phosphorylation	ubiquinol-cytochrome-c reductase activity//protein binding	--	1.6911	8.25e-05	0.0081361
Cluster-6604.43054	Heat shock protein Hsp90 family [Artemisia annua]	PREDICTED: Ziziphus jujuba heat shock protein 83 (LOC107430207), mRNA	Heat shock protein 83 OS=Ipomoea nil OX=35883 GN=HSP83A PE=2 SV=1	Mis12 protein//DC-STAMP-like protein	mitotic cell cycle	--	integral component of membrane//nucleus//chromosome, centromeric region	1.6951	1.18e-05	0.0016892
Cluster-6604.43737	--	--	--	APC repeat	Wnt signaling pathway	--	--	1.6962	2.04e-07	5.85e-05
Cluster-6604.33202	LINE-1 reverse transcriptase-like [Vitis vinifera]	--	--	--	--	--	--	1.6976	1.67e-06	0.00033837
Cluster-6604.49636	ubiquitin [Artemisia annua]	Paeonia lactiflora cultivar Taohuafeixue polyubiquitin 3 mRNA, complete cds	Polyubiquitin OS=Pisum sativum OX=3888 GN=PU1 PE=2 SV=2	Ubiquitin family//Ubiquitin-like domain	--	protein binding	--	1.6995	1.05e-10	8.28e-08
Cluster-6604.38248	Myc-type [Macleaya cordata]	PREDICTED: Populus trichocarpa transcription factor bHLH13 (LOC7486777), transcript variant X2, mRNA	Transcription factor MTB1 OS=Solanum lycopersicum OX=4081 GN=MTB1 PE=1 SV=1	Helix-loop-helix DNA-binding domain	--	protein dimerization activity	--	1.7027	1.02e-06	0.00023052
Cluster-6604.51181	hypothetical protein BVC80_1835g439 [Macleaya cordata]	PREDICTED: Citrus clementina P-loop NTPase domain-containing protein LPA1 homolog 1 (LOC18035653), transcript variant X2, mRNA	P-loop NTPase domain-containing protein LPA1 homolog 1 OS=Arabidopsis thaliana OX=3702 GN=At5g60760 PE=2 SV=1	Phosphoribulokinase / Uridine kinase family//G-protein alpha subunit//Zeta toxin//ATPase family associated with various cellular activities (AAA)//ABC transporter//RsgA GTPase//RNA helicase	G protein-coupled receptor signaling pathway	RNA helicase activity//GTPase activity//RNA binding//G-protein beta/gamma-subunit complex binding//GTP binding//ATPase activity//kinase activity//ATP binding//guanyl nucleotide binding	--	1.704	3.52e-05	0.0041788
Cluster-6604.50112	C2 calcium-dependent membrane targeting [Macleaya cordata]	--	Protein SRC2 OS=Glycine max OX=3847 GN=SRC2 PE=2 SV=1	--	--	--	--	1.7071	1.69e-09	9.17e-07
Cluster-6604.54446	--	--	--	Phage replication protein CRI	DNA replication	--	--	1.7071	5.88e-07	0.00014859
Cluster-6604.77094	--	--	--	--	--	--	--	1.7072	0.00080015	0.043877
Cluster-6604.26789	hypothetical protein AQUCO_03000214v1 [Aquilegia coerulea]	Chrysanthemum vestitum DREB2-like protein (DREB2A) mRNA, complete cds	Dehydration-responsive element-binding protein 2A OS=Arabidopsis thaliana OX=3702 GN=DREB2A PE=1 SV=1	AP2 domain	regulation of transcription, DNA-templated	DNA-binding transcription factor activity	transcription regulator complex	1.7087	2.07e-06	0.00040901
Cluster-6604.3276	hypothetical protein AQUCO_00300476v1 [Aquilegia coerulea]	PREDICTED: Manihot esculenta probable glycerol-3-phosphate acyltransferase 3 (LOC110616136), mRNA	Probable glycerol-3-phosphate acyltransferase 3 OS=Arabidopsis thaliana OX=3702 GN=GPAT3 PE=2 SV=1	Acyltransferase	--	transferase activity, transferring acyl groups	--	1.7087	0.00045757	0.029622
Cluster-6604.52240	SANT/Myb domain [Macleaya cordata]	PREDICTED: Populus euphratica transcriptional activator Myb (LOC105133305), mRNA	Transcription factor MYB52 OS=Arabidopsis thaliana OX=3702 GN=MYB52 PE=2 SV=1	Ribosomal protein L31	ribosome biogenesis//translation	structural constituent of ribosome	ribosome	1.709	6.5e-11	5.41e-08
Cluster-6604.36090	PREDICTED: RING-H2 finger protein ATL16-like [Nelumbo nucifera]	PREDICTED: Nelumbo nucifera RING-H2 finger protein ATL16-like (LOC104610035), mRNA	RING-H2 finger protein ATL1 OS=Arabidopsis thaliana OX=3702 GN=ATL1 PE=2 SV=1	RING-H2 zinc finger domain//Anaphase-promoting complex subunit 11 RING-H2 finger//IstB-like ATP binding protein//RING-variant domain//Zinc finger, C3HC4 type (RING finger)	protein ubiquitination	zinc ion binding//ATP binding//metal ion binding//ubiquitin-protein transferase activity	anaphase-promoting complex	1.7093	3.55e-08	1.27e-05
Cluster-6604.60479	hypothetical protein BVC80_8821g7 [Macleaya cordata]	--	--	Survival motor neuron protein (SMN)	mRNA processing	RNA binding	cytoplasm//nucleus	1.7105	4.35e-08	1.52e-05
Cluster-6604.48735	hypothetical protein AQUCO_04100120v1 [Aquilegia coerulea]	--	--	F-box domain//F-box-like//Kelch motif	--	protein binding	--	1.7112	6.39e-07	0.00015782
Cluster-6604.26163	hypothetical protein BVC80_8301g7 [Macleaya cordata]	PREDICTED: Nelumbo nucifera uncharacterized LOC104605439 (LOC104605439), mRNA	--	--	--	--	--	1.7115	2.64e-07	7.23e-05
Cluster-6604.47381	hypothetical protein CDL12_04353 [Handroanthus impetiginosus]	--	--	--	--	--	--	1.7116	1.11e-08	4.67e-06
Cluster-6604.55033	Retrovirus-related Pol polyprotein from transposon TNT 1-94 [Vitis vinifera]	--	Retrovirus-related Pol polyprotein from transposon TNT 1-94 OS=Nicotiana tabacum OX=4097 PE=2 SV=1	Integrase core domain	DNA integration	--	--	1.7117	0.00059671	0.035639
Cluster-6604.17913	hypothetical protein AQUCO_01700005v1 [Aquilegia coerulea]	--	Auxin-responsive protein SAUR72 OS=Arabidopsis thaliana OX=3702 GN=SAUR72 PE=2 SV=1	Auxin responsive protein	response to auxin	--	--	1.7121	3.24e-07	8.76e-05
Cluster-6604.30389	hypothetical protein AQUCO_07200045v1 [Aquilegia coerulea]	--	Transcription termination factor MTERF8, chloroplastic OS=Arabidopsis thaliana OX=3702 GN=MTERF8 PE=1 SV=1	mTERF//NADH-ubiquinone oxidoreductase-F iron-sulfur binding region	regulation of transcription, DNA-templated	4 iron, 4 sulfur cluster binding//double-stranded DNA binding	--	1.7122	2.11e-05	0.002747
Cluster-6604.43510	Lipase [Macleaya cordata]	--	Phospholipase A1 PLIP2, chloroplastic OS=Arabidopsis thaliana OX=3702 GN=PLIP2 PE=1 SV=1	--	--	--	--	1.7129	2.35e-06	0.00044874
Cluster-6604.50226	hypothetical protein AQUCO_01300339v1 [Aquilegia coerulea]	Vitis vinifera, whole genome shotgun sequence, contig VV78X148385.58, clone ENTAV 115	FT-interacting protein 3 OS=Arabidopsis thaliana OX=3702 GN=FTIP3 PE=1 SV=1	--	--	--	--	1.7175	1.09e-09	6.37e-07
Cluster-6604.76762	hypothetical protein AQUCO_02100240v1 [Aquilegia coerulea]	PREDICTED: Nelumbo nucifera heavy metal-associated isoprenylated plant protein 22-like (LOC104611598), mRNA	Heavy metal-associated isoprenylated plant protein 28 OS=Arabidopsis thaliana OX=3702 GN=HIPP28 PE=3 SV=1	Herpesvirus latent membrane protein 1 (LMP1)//Heavy-metal-associated domain	metal ion transport//transformation of host cell by virus	metal ion binding	integral component of membrane	1.7186	1.28e-05	0.0018108
Cluster-6604.56313	cytochrome b561, DM13 and DOMON domain-containing protein At5g54830-like [Papaver somniferum]	PREDICTED: Phoenix dactylifera cytochrome b561, DM13 and DOMON domain-containing protein At5g54830-like (LOC103696593), mRNA	Cytochrome b561, DM13 and DOMON domain-containing protein At5g54830 OS=Arabidopsis thaliana OX=3702 GN=At5g54830 PE=2 SV=1	Cytochrome C assembly protein	cytochrome complex assembly	heme binding	--	1.7201	1.15e-08	4.8e-06
Cluster-6604.50425	PREDICTED: probable xyloglucan endotransglucosylase/hydrolase protein 23 [Vitis vinifera]	PREDICTED: Abrus precatorius probable xyloglucan endotransglucosylase/hydrolase protein 23 (LOC113848550), transcript variant X1, mRNA	Probable xyloglucan endotransglucosylase/hydrolase protein 23 OS=Arabidopsis thaliana OX=3702 GN=XTH23 PE=2 SV=1	Xyloglucan endo-transglycosylase (XET) C-terminus//Glycosyl hydrolases family 16	carbohydrate metabolic process//cellular glucan metabolic process	xyloglucan:xyloglucosyl transferase activity//hydrolase activity, hydrolyzing O-glycosyl compounds	apoplast//cell wall	1.7207	5.46e-06	0.00089506
Cluster-6604.52379	PREDICTED: protein TIFY 9 [Nelumbo nucifera]	Aquilegia coerulea clone COL06-M05, complete sequence	--	CCT motif	--	protein binding	--	1.7215	1.66e-06	0.00033721
Cluster-6604.78725	PREDICTED: cyclin-dependent protein kinase inhibitor SMR2 [Nelumbo nucifera]	PREDICTED: Nelumbo nucifera uncharacterized LOC104597159 (LOC104597159), mRNA	Cyclin-dependent protein kinase inhibitor SMR4 OS=Arabidopsis thaliana OX=3702 GN=SMR4 PE=1 SV=1	--	--	--	--	1.7268	0.0002948	0.02118
Cluster-6604.37342	PREDICTED: probable pyridoxal 5'-phosphate synthase subunit PDX1 [Nelumbo nucifera]	Lupinus angustifolius cultivar Tanjil chromosome LG-09	Probable pyridoxal 5'-phosphate synthase subunit PDX1 OS=Hevea brasiliensis OX=3981 GN=PDX1 PE=2 SV=1	Dihydrouridine synthase (Dus)//Thiamine biosynthesis protein (ThiI)//Nitronate monooxygenase//Putative N-acetylmannosamine-6-phosphate epimerase//Indole-3-glycerol phosphate synthase//Histidine biosynthesis protein//FMN-dependent dehydrogenase	tryptophan biosynthetic process//tRNA processing//tyrosine biosynthetic process//N-acetylmannosamine metabolic process//oxidation-reduction process//amino sugar metabolic process//L-phenylalanine biosynthetic process//nitrogen compound metabolic process//histidine biosynthetic process	N-acylglucosamine-6-phosphate 2-epimerase activity//tRNA adenylyltransferase activity//nitronate monooxygenase activity//oxidoreductase activity//tRNA dihydrouridine synthase activity//flavin adenine dinucleotide binding//indole-3-glycerol-phosphate synthase activity	--	1.7284	1.79e-05	0.002394
Cluster-6604.73890	Late embryogenesis abundant protein [Macleaya cordata]	--	--	--	--	--	--	1.7286	0.00024698	0.018662
Cluster-6604.41884	--	--	--	--	--	--	--	1.7295	7.67e-08	2.48e-05
Cluster-6604.42739	EF-hand domain [Macleaya cordata]	--	Calcium-binding protein CP1 OS=Arabidopsis thaliana OX=3702 GN=CP1 PE=2 SV=1	EF hand//Secreted protein acidic and rich in cysteine Ca binding region//Dockerin type I domain//EF-hand domain//Cytoskeletal-regulatory complex EF hand//EF hand//EF-hand domain pair	polysaccharide catabolic process//carbohydrate metabolic process	protein binding//calcium ion binding//hydrolase activity, hydrolyzing O-glycosyl compounds	--	1.73	8.95e-07	0.00020589
Cluster-6604.28907	Armadillo [Macleaya cordata]	PREDICTED: Ricinus communis U-box domain-containing protein 38 (LOC8258117), partial mRNA	U-box domain-containing protein 40 OS=Arabidopsis thaliana OX=3702 GN=PUB40 PE=2 SV=2	Armadillo/beta-catenin-like repeat//U-box domain	protein ubiquitination	ubiquitin-protein transferase activity//protein binding	--	1.7302	8.21e-10	5.07e-07
Cluster-6604.44375	PREDICTED: transcription factor TCP9 [Nelumbo nucifera]	--	Transcription factor TCP9 OS=Arabidopsis thaliana OX=3702 GN=TCP9 PE=1 SV=1	--	--	--	--	1.7342	4.85e-06	0.00081566
Cluster-6604.46374	Methyltransferase FkbM [Macleaya cordata]	PREDICTED: Fragaria vesca subsp. vesca uncharacterized LOC101290967 (LOC101290967), mRNA	--	Methyltransferase domain	--	methyltransferase activity	--	1.7375	1.02e-09	6e-07
Cluster-6604.13812	--	--	--	--	--	--	--	1.7385	6.12e-05	0.0064897
Cluster-6604.53505	--	--	--	--	--	--	--	1.7387	2.48e-12	3.58e-09
Cluster-6604.44738	PREDICTED: aspartyl protease family protein 2-like [Nelumbo nucifera]	--	Aspartyl protease family protein 2 OS=Arabidopsis thaliana OX=3702 GN=APF2 PE=2 SV=1	--	--	--	--	1.7413	1.14e-08	4.78e-06
Cluster-6604.43845	hypothetical protein DCAR_020782 [Daucus carota subsp. sativus]	PREDICTED: Daucus carota subsp. sativus enolase-like (LOC108227937), mRNA	Enolase OS=Solanum lycopersicum OX=4081 GN=PGH1 PE=2 SV=1	--	--	--	--	1.7413	7.2e-05	0.0073211
Cluster-6604.41144	hypothetical protein AQUCO_01300723v1 [Aquilegia coerulea]	PREDICTED: Eutrema salsugineum putative glucuronosyltransferase PGSIP8 (LOC18027393), mRNA	Putative glucuronosyltransferase PGSIP8 OS=Arabidopsis thaliana OX=3702 GN=PGSIP8 PE=2 SV=1	L6 membrane protein	--	--	integral component of membrane	1.7433	1.24e-10	9.43e-08
Cluster-6604.60822	PREDICTED: trihelix transcription factor PTL-like [Nelumbo nucifera]	PREDICTED: Nelumbo nucifera trihelix transcription factor PTL (LOC104587775), mRNA	Trihelix transcription factor PTL OS=Arabidopsis thaliana OX=3702 GN=PTL PE=1 SV=1	Apoptogenic protein 1	intrinsic apoptotic signaling pathway	--	--	1.7441	2.44e-05	0.0031115
Cluster-6604.5377	--	--	--	--	--	--	--	1.7456	0.00089851	0.047552
Cluster-6604.79980	--	--	--	Transcription factor S-II (TFIIS), central domain//Endomembrane protein 70	transcription, DNA-templated	--	integral component of membrane	1.746	0.0003775	0.025536
Cluster-6604.59854	PREDICTED: putative disease resistance protein RGA4 [Populus euphratica]	--	Disease resistance protein RGA2 OS=Solanum bulbocastanum OX=147425 GN=RGA2 PE=1 SV=1	Leucine rich repeat//NB-ARC domain	--	ADP binding//protein binding	--	1.7477	0.00072227	0.040989
Cluster-6604.43511	hypothetical protein AQUCO_00300577v1 [Aquilegia coerulea]	--	Phospholipase A1 PLIP2, chloroplastic OS=Arabidopsis thaliana OX=3702 GN=PLIP2 PE=1 SV=1	--	--	--	--	1.7483	4.72e-05	0.0053009
Cluster-6604.48382	PREDICTED: probable CCR4-associated factor 1 homolog 9 [Nelumbo nucifera]	PREDICTED: Durio zibethinus probable CCR4-associated factor 1 homolog 9 (LOC111303825), mRNA	Probable CCR4-associated factor 1 homolog 11 OS=Arabidopsis thaliana OX=3702 GN=CAF1-11 PE=2 SV=1	BTB/POZ domain//Malic enzyme, N-terminal domain	oxidation-reduction process//malate metabolic process//pyruvate metabolic process//carbon utilization//tricarboxylic acid cycle	protein binding//malate dehydrogenase (decarboxylating) (NAD+) activity	--	1.7495	2.2e-07	6.24e-05
Cluster-6604.49290	BAG domain containing protein [Trema orientale]	--	BAG family molecular chaperone regulator 5, mitochondrial OS=Arabidopsis thaliana OX=3702 GN=BAG5 PE=1 SV=1	AICARFT/IMPCHase bienzyme//BAG domain//IQ calmodulin-binding motif	nitrogen compound metabolic process//purine nucleotide biosynthetic process//purine nucleobase metabolic process	protein binding//phosphoribosylaminoimidazolecarboxamide formyltransferase activity//chaperone binding//IMP cyclohydrolase activity	mitochondrial inner membrane peptidase complex	1.7506	6.99e-07	0.00016915
Cluster-6604.77185	beta-1,3-glucanase [Sinopodophyllum hexandrum]	Sinopodophyllum hexandrum beta-1,3-glucanase mRNA, complete cds	Glucan endo-1,3-beta-glucosidase OS=Vitis vinifera OX=29760 GN=VIT_06s0061g00120 PE=1 SV=2	Glycosyl hydrolases family 17	carbohydrate metabolic process	hydrolase activity, hydrolyzing O-glycosyl compounds	--	1.7536	2.97e-09	1.51e-06
Cluster-6604.51869	--	--	--	IRSp53/MIM homology domain	plasma membrane organization	--	--	1.7537	1.19e-10	9.14e-08
Cluster-6604.38361	--	--	--	--	--	--	--	1.7544	3.34e-05	0.0040455
Cluster-6604.54267	hypothetical protein AQUCO_00300577v1 [Aquilegia coerulea]	PREDICTED: Eucalyptus grandis hypothetical protein (LOC104456712), mRNA	Phospholipase A1 PLIP2, chloroplastic OS=Arabidopsis thaliana OX=3702 GN=PLIP2 PE=1 SV=1	Lipase (class 3)//Myosin tail	lipid metabolic process	motor activity	myosin complex	1.7558	3.72e-08	1.32e-05
Cluster-6604.34020	hypothetical protein BVC80_1781g31 [Macleaya cordata]	Populus trichocarpa clone POP106-F17, complete sequence	Spindle pole body component 110 OS=Saccharomyces cerevisiae (strain YJM789) OX=307796 GN=SPC110 PE=3 SV=1	Bacillus haemolytic enterotoxin (HBL)//Spectrin repeat//Golgin subfamily A member 5//Phage minor structural protein GP20	Golgi organization//pathogenesis//viral capsid assembly	protein binding	membrane	1.7566	1.15e-09	6.65e-07
Cluster-6604.54399	Heat shock transcription factor [Macleaya cordata]	PREDICTED: Nicotiana tabacum heat stress transcription factor A-3-like (LOC107795734), mRNA	Heat stress transcription factor A-1d OS=Arabidopsis thaliana OX=3702 GN=HSFA1D PE=1 SV=2	Ets-domain//HSF-type DNA-binding//SH3 domain//CO dehydrogenase beta subunit/acetyl-CoA synthase epsilon subunit//Hantavirus ITAM motif	signal transduction//methanogenesis, from acetate//regulation of transcription, DNA-templated	DNA-binding transcription factor activity//sequence-specific DNA binding//protein binding	host cell nucleus//transcription regulator complex	1.7571	2.78e-10	1.9e-07
Cluster-6604.64036	C2 calcium-dependent membrane targeting [Macleaya cordata]	PREDICTED: Nelumbo nucifera phosphoinositide phospholipase C 4-like (LOC104595046), transcript variant X2, mRNA	Phosphoinositide phospholipase C 4 OS=Arabidopsis thaliana OX=3702 GN=PLC4 PE=2 SV=2	Phosphatidylinositol-specific phospholipase C, Y domain	signal transduction//intracellular signal transduction//phospholipid catabolic process//lipid metabolic process//diacylglycerol metabolic process	phosphatidylinositol phospholipase C activity	--	1.7594	2.02e-10	1.4e-07
Cluster-6604.39953	hypothetical protein AQUCO_05400050v1 [Aquilegia coerulea]	PREDICTED: Durio zibethinus uncharacterized protein At4g04980-like (LOC111275073), mRNA	Uncharacterized protein At4g04980 OS=Arabidopsis thaliana OX=3702 GN=At4g04980 PE=2 SV=1	Chordopoxvirus DNA-directed RNA polymerase 7 kDa polypeptide (RPO7)	purine nucleobase metabolic process//transcription, DNA-templated//pyrimidine nucleobase metabolic process	DNA-directed 5'-3' RNA polymerase activity//DNA binding	nucleolus	1.7596	0.00017189	0.014398
Cluster-6604.26553	--	--	--	outer-membrane spanin sub-unit	viral release from host cell	--	--	1.7619	2.95e-08	1.08e-05
Cluster-6604.49917	uncharacterized protein LOC112172703 [Rosa chinensis]	--	Basic secretory protease (Fragments) OS=Boswellia serrata OX=613112 PE=1 SV=1	Multicopper oxidase	--	copper ion binding	--	1.7623	7.78e-07	0.00018423
Cluster-6604.57832	hypothetical protein AQUCO_01700603v1 [Aquilegia coerulea]	--	Pro-hevein OS=Hevea brasiliensis OX=3981 GN=HEV1 PE=1 SV=2	Barwin family//Chitin recognition protein	defense response to bacterium//defense response to fungus	chitin binding	--	1.763	5.31e-05	0.0057918
Cluster-6604.73360	PREDICTED: 9-cis-epoxycarotenoid dioxygenase NCED3, chloroplastic-like [Nelumbo nucifera]	PREDICTED: Papaver somniferum 9-cis-epoxycarotenoid dioxygenase NCED3, chloroplastic-like (LOC113301054), mRNA	9-cis-epoxycarotenoid dioxygenase NCED1, chloroplastic OS=Solanum lycopersicum OX=4081 GN=NCED1 PE=1 SV=2	Retinal pigment epithelial membrane protein	oxidation-reduction process	oxidoreductase activity, acting on single donors with incorporation of molecular oxygen, incorporation of two atoms of oxygen	--	1.7664	4.3e-13	7.82e-10
Cluster-6604.66004	RecName: Full=Probable UDP-arabinopyranose mutase 1; AltName: Full=Reversibly glycosylated polypeptide 1; Short=RGP1; AltName: Full=UDP-L-arabinose mutase 1; AltName: Full=UDP-glucose:protein transglucosylase; Short=UPTG	Pisum sativum reversibly glycosylatable polypeptide (RGP1) mRNA, complete cds	Probable UDP-arabinopyranose mutase 1 OS=Pisum sativum OX=3888 GN=UPTG PE=1 SV=1	--	--	--	--	1.7664	0.00027622	0.020189
Cluster-6604.49866	COBRA [Macleaya cordata]	PREDICTED: Manihot esculenta COBRA-like protein 7 (LOC110611721), mRNA	COBRA-like protein 7 OS=Arabidopsis thaliana OX=3702 GN=COBL7 PE=2 SV=2	COBRA-like protein//Cellulose binding domain	carbohydrate metabolic process//cellulose microfibril organization	carbohydrate binding//hydrolase activity, hydrolyzing O-glycosyl compounds	anchored component of membrane	1.7694	9.31e-12	1.04e-08
Cluster-6604.52060	--	--	--	--	--	--	--	1.7701	2.72e-08	1e-05
Cluster-6604.48358	late embryogenesis abundant protein group 3 protein [Medicago truncatula]	--	Late embryogenesis abundant protein 2 OS=Cicer arietinum OX=3827 PE=2 SV=1	--	--	--	--	1.7751	3.17e-12	4.3e-09
Cluster-6604.60300	hypothetical protein AQUCO_01100450v1 [Aquilegia coerulea]	--	Cytochrome P450 71A1 OS=Persea americana OX=3435 GN=CYP71A1 PE=1 SV=2	Cytochrome P450	oxidation-reduction process	iron ion binding//heme binding//oxidoreductase activity, acting on paired donors, with incorporation or reduction of molecular oxygen	--	1.7754	8.59e-05	0.0083627
Cluster-6604.46564	--	--	--	--	--	--	--	1.7757	1.62e-10	1.16e-07
Cluster-6604.39552	uncharacterized protein LOC114319041 [Camellia sinensis]	Podophyllum peltatum NADH dehydrogenase subunit 1 gene, exons 2, 3 and partial cds; mitochondrial	--	Popeye protein conserved region//DNA directed RNA polymerase, 7 kDa subunit//SelR domain	oxidation-reduction process//purine nucleobase metabolic process//transcription, DNA-templated//pyrimidine nucleobase metabolic process	peptide-methionine (R)-S-oxide reductase activity//DNA binding//DNA-directed 5'-3' RNA polymerase activity	nucleolus//membrane	1.7765	1.21e-12	1.93e-09
Cluster-6604.89673	Protein of unknown function DUF1645 [Macleaya cordata]	--	--	--	--	--	--	1.7766	1.2e-05	0.0017147
Cluster-6604.40860	START domain [Macleaya cordata]	PREDICTED: Populus trichocarpa uncharacterized LOC7475141 (LOC7475141), transcript variant X2, mRNA	--	START domain//Mitochondrial ATP synthase epsilon chain	ATP synthesis coupled proton transport	lipid binding//proton-transporting ATP synthase activity, rotational mechanism	mitochondrial proton-transporting ATP synthase complex, catalytic sector F(1)//proton-transporting ATP synthase complex	1.7773	1.79e-11	1.84e-08
Cluster-6604.15908	--	--	--	--	--	--	--	1.7777	0.00080482	0.043993
Cluster-6604.44227	translation elongation factor 1 alpha, partial [Actaea racemosa]	PREDICTED: Cucurbita pepo subsp. pepo elongation factor 1-alpha-like (LOC111806755), mRNA	Elongation factor 1-alpha OS=Solanum lycopersicum OX=4081 PE=2 SV=1	Methyl-viologen-reducing hydrogenase, delta subunit//Elongation factor Tu domain 2//Elongation factor Tu GTP binding domain	oxidation-reduction process	GTP binding//GTPase activity	--	1.7787	1.21e-06	0.00026015
Cluster-6604.24244	PREDICTED: cellulose synthase A catalytic subunit 5 [UDP-forming]-like [Gossypium hirsutum]	PREDICTED: Nelumbo nucifera cellulose synthase A catalytic subunit 2 [UDP-forming]-like (LOC104599927), mRNA	Cellulose synthase A catalytic subunit 6 [UDP-forming] OS=Arabidopsis thaliana OX=3702 GN=CESA6 PE=1 SV=2	Zinc finger, C3HC4 type (RING finger)//XIAP-associated factor 1 C-terminal domain//Desulfoferrodoxin, N-terminal domain//zinc-ribbon//Oxaloacetate decarboxylase, gamma chain//FYVE zinc finger//Hydrogenase/urease nickel incorporation, metallochaperone, hypA	proline metabolic process//pyruvate metabolic process//sodium ion transport//sodium ion export across plasma membrane//arginine metabolic process//apoptotic process//protein maturation	nickel cation binding//ubiquitin protein ligase activity//oxaloacetate decarboxylase activity//metal ion binding//sodium ion transmembrane transporter activity//iron ion binding	membrane	1.7789	0.00013735	0.012136
Cluster-50242.0	EF-hand domain [Macleaya cordata]	PREDICTED: Helianthus annuus probable calcium-binding protein CML45 (LOC110911070), mRNA	Probable calcium-binding protein CML46 OS=Arabidopsis thaliana OX=3702 GN=CML46 PE=1 SV=1	EF hand//Dockerin type I domain//Secreted protein acidic and rich in cysteine Ca binding region//EF-hand domain//EF hand//Cytoskeletal-regulatory complex EF hand//EF-hand domain pair	polysaccharide catabolic process//carbohydrate metabolic process	hydrolase activity, hydrolyzing O-glycosyl compounds//protein binding//calcium ion binding	--	1.7795	3.41e-05	0.0041135
Cluster-6604.37720	hypothetical protein AQUCO_03000245v1 [Aquilegia coerulea]	PREDICTED: Camellia sinensis transcription factor MYB4-like (LOC114258085), mRNA	Transcription factor MYB15 OS=Arabidopsis thaliana OX=3702 GN=MYB15 PE=1 SV=1	Serine hydrolase	--	hydrolase activity	--	1.7876	4.15e-06	0.00071809
Cluster-6604.47509	hypothetical protein BVC80_1833g83 [Macleaya cordata]	PREDICTED: Rosa chinensis protein CDI (LOC112193725), mRNA	Protein CDI OS=Arabidopsis thaliana OX=3702 GN=CDI PE=2 SV=1	Glycosyl transferase family 8	--	transferase activity, transferring glycosyl groups	--	1.7927	1.18e-09	6.71e-07
Cluster-6604.52403	hypothetical protein AQUCO_02300143v1 [Aquilegia coerulea]	PREDICTED: Arachis duranensis UPF0496 protein 4 (LOC107467841), mRNA	Protein ROH1 OS=Arabidopsis thaliana OX=3702 GN=ROH1 PE=1 SV=1	--	--	--	--	1.7957	7.44e-15	2.15e-11
Cluster-6604.71667	--	--	--	--	--	--	--	1.797	1.64e-07	4.86e-05
Cluster-6604.44691	hypothetical protein JCGZ_16249 [Jatropha curcas]	--	Disease resistance RPP8-like protein 3 OS=Arabidopsis thaliana OX=3702 GN=RPP8L3 PE=2 SV=1	Leucine rich repeat//ATPase family associated with various cellular activities (AAA)//NB-ARC domain//Homeobox KN domain	regulation of transcription, DNA-templated	DNA binding//ATP binding//ADP binding//protein binding	--	1.7976	1.5e-12	2.33e-09
Cluster-6604.86368	hypothetical protein AQUCO_05900027v1 [Aquilegia coerulea]	PREDICTED: Papaver somniferum NAC transcription factor 56-like (LOC113319028), transcript variant X3, mRNA	NAC transcription factor 56 OS=Arabidopsis thaliana OX=3702 GN=NAC056 PE=2 SV=1	No apical meristem (NAM) protein	regulation of transcription, DNA-templated	DNA binding	--	1.7979	0.00014809	0.01294
Cluster-6604.60015	PREDICTED: uncharacterized protein LOC104587216 [Nelumbo nucifera]	--	--	--	--	--	--	1.8	4.99e-06	0.00083162
Cluster-6604.56311	--	--	--	--	--	--	--	1.8012	3e-05	0.003664
Cluster-6604.25505	--	--	--	--	--	--	--	1.8032	6.76e-05	0.0069955
Cluster-6604.78444	PREDICTED: uncharacterized protein LOC104610191 [Nelumbo nucifera]	--	--	--	--	--	--	1.8035	0.00041688	0.027556
Cluster-6604.6335	PREDICTED: glucan endo-1,3-beta-glucosidase 14 [Nelumbo nucifera]	PREDICTED: Jatropha curcas glucan endo-1,3-beta-glucosidase 14 (LOC105643948), transcript variant X3, mRNA	Glucan endo-1,3-beta-glucosidase 14 OS=Arabidopsis thaliana OX=3702 GN=At2g27500 PE=2 SV=2	Glycosyl hydrolases family 17	carbohydrate metabolic process	hydrolase activity, hydrolyzing O-glycosyl compounds	--	1.8052	9.4e-07	0.00021354
Cluster-6604.37070	--	--	--	--	--	--	--	1.8054	2.42e-07	6.74e-05
Cluster-6604.26435	Ubiquitin carboxyl-terminal hydrolases family 2 [Macleaya cordata]	PREDICTED: Vitis vinifera ubiquitin carboxyl-terminal hydrolase 23 (LOC100246880), transcript variant X2, mRNA	Ubiquitin carboxyl-terminal hydrolase 23 OS=Arabidopsis thaliana OX=3702 GN=UBP23 PE=2 SV=2	Ubiquitin-specific peptidase-like, SUMO isopeptidase//Ubiquitin carboxyl-terminal hydrolase	protein deubiquitination	SUMO binding//thiol-dependent ubiquitinyl hydrolase activity//SUMO-specific isopeptidase activity	--	1.8059	7.53e-07	0.00018025
Cluster-6604.68411	PREDICTED: protein LYK5-like [Nelumbo nucifera]	--	Protein LYK5 OS=Arabidopsis thaliana OX=3702 GN=LYK5 PE=2 SV=1	Protein kinase domain//Protein tyrosine and serine/threonine kinase//Herpesvirus latent membrane protein 1 (LMP1)	protein phosphorylation//transformation of host cell by virus	ATP binding//protein kinase activity	integral component of membrane	1.8083	1.34e-07	4.05e-05
Cluster-6604.45469	DCD (Development and Cell Death) domain-like protein [Theobroma cacao]	--	--	--	--	--	--	1.8089	0.0001002	0.0094572
Cluster-6604.15162	--	--	--	--	--	--	--	1.8122	8.76e-06	0.0013247
Cluster-6604.53436	p0 ribosomal protein-like protein, partial [Genlisea aurea]	--	60S acidic ribosomal protein P0 OS=Lupinus luteus OX=3873 PE=2 SV=1	--	--	--	--	1.8136	2.22e-06	0.00043154
Cluster-6604.42297	PREDICTED: IQ domain-containing protein IQM1 [Nelumbo nucifera]	PREDICTED: Nelumbo nucifera IQ domain-containing protein IQM1 (LOC104586655), transcript variant X4, mRNA	IQ domain-containing protein IQM4 OS=Arabidopsis thaliana OX=3702 GN=IQM4 PE=2 SV=1	IQ calmodulin-binding motif//Fanconi anemia group F protein (FANCF)	interstrand cross-link repair	protein binding	Fanconi anaemia nuclear complex	1.8137	1.98e-09	1.05e-06
Cluster-6604.63933	hypothetical protein AQUCO_02200209v1 [Aquilegia coerulea]	PREDICTED: Durio zibethinus gibberellin 2-beta-dioxygenase 1-like (LOC111300217), mRNA	Gibberellin 2-beta-dioxygenase 1 OS=Pisum sativum OX=3888 GN=GA2OX1 PE=1 SV=1	2OG-Fe(II) oxygenase superfamily	oxidation-reduction process	oxidoreductase activity	--	1.8149	3.07e-06	0.00056041
Cluster-6604.37517	Calmodulin binding protein-like [Macleaya cordata]	--	Calmodulin-binding protein 60 B OS=Arabidopsis thaliana OX=3702 GN=CBP60B PE=2 SV=1	Calmodulin binding protein-like	--	calmodulin binding	--	1.8167	2.56e-07	7.04e-05
Cluster-6604.49381	hypothetical protein BVC80_1803g13 [Macleaya cordata]	--	--	--	--	--	--	1.8184	5.34e-15	1.63e-11
Cluster-6604.6661	hypothetical protein DCAR_005886 [Daucus carota subsp. sativus]	PREDICTED: Ziziphus jujuba omega-3 fatty acid desaturase, chloroplastic-like (LOC107430888), transcript variant X2, mRNA	Omega-3 fatty acid desaturase, chloroplastic OS=Ricinus communis OX=3988 GN=FAD7A-1 PE=2 SV=1	Domain of unknown function (DUF3474)	oxidation-reduction process	oxidoreductase activity, acting on paired donors, with oxidation of a pair of donors resulting in the reduction of molecular oxygen to two molecules of water	--	1.8191	0.00083157	0.04503
Cluster-6604.81541	hypothetical protein AQUCO_00900692v1 [Aquilegia coerulea]	--	E3 ubiquitin-protein ligase PUB22 OS=Arabidopsis thaliana OX=3702 GN=PUB22 PE=1 SV=1	U-box domain//Armadillo/beta-catenin-like repeat	protein ubiquitination	ubiquitin-protein transferase activity//protein binding	--	1.8195	5.37e-08	1.82e-05
Cluster-6604.63113	Protein kinase domain [Macleaya cordata]	--	Mitogen-activated protein kinase kinase kinase 18 OS=Arabidopsis thaliana OX=3702 GN=MAPKKK18 PE=1 SV=1	Baculoviral IAP repeat-containing protein 6//Protein kinase domain//Protein tyrosine and serine/threonine kinase	regulation of cytokinesis//protein ubiquitination//apoptotic process//protein phosphorylation	ATP binding//ubiquitin-protein transferase activity//protein kinase activity	--	1.8208	6.56e-08	2.18e-05
Cluster-6604.50239	hypothetical protein B456_007G233400 [Gossypium raimondii]	PREDICTED: Spinacia oleracea mitochondrial uncoupling protein 5-like (LOC110795289), mRNA	Mitochondrial uncoupling protein 5 OS=Arabidopsis thaliana OX=3702 GN=PUMP5 PE=2 SV=1	--	--	--	--	1.822	1.17e-09	6.71e-07
Cluster-6604.63042	Glycoside hydrolase [Macleaya cordata]	Linum usitatissimum chromosome Lu8	Beta-amylase 3, chloroplastic OS=Arabidopsis thaliana OX=3702 GN=BAM3 PE=1 SV=3	Glycosyl hydrolase family 14//NAD(P)H dehydrogenase subunit S	starch metabolic process//sucrose metabolic process//photosynthetic electron transport chain//polysaccharide catabolic process	beta-amylase activity	--	1.8226	5.41e-10	3.44e-07
Cluster-6604.56788	PREDICTED: uncharacterized protein LOC100253812 [Vitis vinifera]	PREDICTED: Solanum lycopersicum uncharacterized protein DDB_G0271670-like (LOC101262366), mRNA	--	--	--	--	--	1.8229	5.7e-08	1.92e-05
Cluster-6604.46800	PREDICTED: chalcone synthase G-like [Nelumbo nucifera]	PREDICTED: Manihot esculenta chalcone synthase 1 (LOC110612286), mRNA	Chalcone synthase 1 OS=Glycine max OX=3847 GN=CHS1 PE=3 SV=1	Bacterial self-protective colicin-like immunity	immune response//bacteriocin immunity	toxic substance binding	immunoglobulin complex	1.8239	0.00014482	0.012695
Cluster-6604.46801	PREDICTED: chalcone synthase [Populus euphratica]	PREDICTED: Quercus suber chalcone synthase 1 (LOC112025740), mRNA	Chalcone synthase 1A OS=Pisum sativum OX=3888 GN=CHS-1A PE=3 SV=1	--	--	--	--	1.8239	0.00021071	0.016785
Cluster-6604.55794	--	--	--	--	--	--	--	1.8243	2.18e-06	0.00042532
Cluster-6604.29223	hypothetical protein AQUCO_01100211v1 [Aquilegia coerulea]	--	Calcium-binding protein CML37 OS=Arabidopsis thaliana OX=3702 GN=CML37 PE=2 SV=1	EF hand//Cytoskeletal-regulatory complex EF hand//EF-hand domain pair//EF-hand domain//Dockerin type I domain//Secreted protein acidic and rich in cysteine Ca binding region//EF hand	carbohydrate metabolic process//polysaccharide catabolic process	hydrolase activity, hydrolyzing O-glycosyl compounds//calcium ion binding//protein binding	--	1.8249	1.45e-06	0.00030158
Cluster-6604.15680	PREDICTED: RNA-dependent RNA polymerase 2 [Nelumbo nucifera]	--	RNA-dependent RNA polymerase 2 OS=Arabidopsis thaliana OX=3702 GN=RDR2 PE=1 SV=1	--	--	--	--	1.8256	0.0001345	0.011942
Cluster-6604.45956	Transcription factor [Macleaya cordata]	PREDICTED: Nelumbo nucifera squamosa promoter-binding-like protein 14 (LOC104597228), mRNA	Squamosa promoter-binding-like protein 14 OS=Arabidopsis thaliana OX=3702 GN=SPL14 PE=1 SV=3	SBP domain//Elicitin	pathogenesis	DNA binding	nucleus//extracellular region	1.8269	3.05e-08	1.12e-05
Cluster-6604.47020	Late embryogenesis abundant protein [Macleaya cordata]	--	Protein NDR1 OS=Arabidopsis thaliana OX=3702 GN=NDR1 PE=1 SV=1	Polysaccharide lyase family 8, C-terminal beta-sandwich domain	--	lyase activity	extracellular region	1.8274	1.55e-10	1.13e-07
Cluster-6604.23110	--	--	--	--	--	--	--	1.8307	3.88e-06	0.00067787
Cluster-6604.22872	hypothetical protein AQUCO_01400301v1 [Aquilegia coerulea]	PREDICTED: Nelumbo nucifera dynamin-like protein ARC5 (LOC104605850), transcript variant X1, mRNA	Dynamin-like protein ARC5 OS=Arabidopsis thaliana OX=3702 GN=ARC5 PE=1 SV=2	Toxin with endonuclease activity, of toxin-antitoxin system//Elongation factor Tu GTP binding domain//50S ribosome-binding GTPase	regulation of RNA metabolic process	GTP binding//ribonuclease activity//GTPase activity	toxin-antitoxin complex	1.8307	0.00040349	0.026865
Cluster-6604.87434	PREDICTED: MDIS1-interacting receptor like kinase 2-like [Nelumbo nucifera]	PREDICTED: Quercus suber probable leucine-rich repeat receptor-like protein kinase At1g35710 (LOC112024000), mRNA	Probable leucine-rich repeat receptor-like protein kinase At1g35710 OS=Arabidopsis thaliana OX=3702 GN=At1g35710 PE=1 SV=1	Leucine rich repeat//Protein kinase domain//Leucine Rich repeat//Leucine Rich Repeat//Protein tyrosine and serine/threonine kinase	protein phosphorylation	protein kinase activity//protein binding//ATP binding	--	1.8323	1.62e-06	0.00033384
Cluster-6604.44731	--	--	--	--	--	--	--	1.8337	9.4e-05	0.0089574
Cluster-6604.35332	Protein kinase domain [Macleaya cordata]	PREDICTED: Rosa chinensis leucine-rich repeat receptor-like tyrosine-protein kinase PXC3 (LOC112174080), mRNA	Leucine-rich repeat receptor-like tyrosine-protein kinase PXC3 OS=Arabidopsis thaliana OX=3702 GN=PXC3 PE=2 SV=1	Protein tyrosine and serine/threonine kinase//Leucine Rich Repeat//Leucine Rich repeat//Leucine rich repeat//Protein kinase domain	protein phosphorylation	protein kinase activity//protein binding//ATP binding	--	1.8347	4.61e-12	5.7e-09
Cluster-6604.52902	--	--	--	--	--	--	--	1.8349	6.61e-09	3.08e-06
Cluster-6604.78853	--	--	--	--	--	--	--	1.8349	0.00069476	0.039941
Cluster-6604.47109	CYP719A23 [Sinopodophyllum hexandrum]	Sinopodophyllum hexandrum CYP719A23 mRNA, complete cds	(S)-canadine synthase OS=Coptis japonica OX=3442 GN=CYP719A1 PE=1 SV=1	Cytochrome P450	oxidation-reduction process	heme binding//iron ion binding//oxidoreductase activity, acting on paired donors, with incorporation or reduction of molecular oxygen	--	1.8375	4.37e-06	0.00074869
Cluster-6604.44386	hypothetical protein Ccrd_018501 [Cynara cardunculus var. scolymus]	PREDICTED: Phoenix dactylifera UDP-rhamnose/UDP-galactose transporter 3 (LOC103711916), mRNA	UDP-rhamnose/UDP-galactose transporter 2 OS=Arabidopsis thaliana OX=3702 GN=URGT2 PE=1 SV=1	Solute carrier family 35	transmembrane transport	transmembrane transporter activity	integral component of membrane	1.8381	1.03e-08	4.4e-06
Cluster-6604.5050	protein PROTON GRADIENT REGULATION 5, chloroplastic [Camellia sinensis]	PREDICTED: Nelumbo nucifera protein PROTON GRADIENT REGULATION 5, chloroplastic-like (LOC104602796), mRNA	Protein PROTON GRADIENT REGULATION 5, chloroplastic OS=Arabidopsis thaliana OX=3702 GN=PGR5 PE=1 SV=1	--	--	--	--	1.8397	0.00015165	0.013157
Cluster-6604.37149	PREDICTED: protein BTR1 isoform X4 [Eucalyptus grandis]	--	Protein BTR1 OS=Arabidopsis thaliana OX=3702 GN=BTR1 PE=1 SV=1	KH domain//KH domain	--	RNA binding	--	1.841	2.67e-06	0.00050244
Cluster-6604.44202	--	--	--	--	--	--	--	1.8415	0.0002417	0.018387
Cluster-6604.3653	--	--	--	--	--	--	--	1.8421	4.91e-06	0.00082277
Cluster-6604.68953	hypothetical protein AQUCO_00800053v1 [Aquilegia coerulea]	Gymnospermium kiangnanense chloroplast, complete genome	--	--	--	--	--	1.8457	3.16e-10	2.13e-07
Cluster-6604.42210	PREDICTED: heavy metal-associated isoprenylated plant protein 27 [Pyrus x bretschneideri]	PREDICTED: Solanum pennellii heavy metal-associated isoprenylated plant protein 26-like (LOC107003172), mRNA	Heavy metal-associated isoprenylated plant protein 27 OS=Arabidopsis thaliana OX=3702 GN=HIPP27 PE=1 SV=1	Heavy-metal-associated domain	metal ion transport	metal ion binding	--	1.847	1.24e-11	1.35e-08
Cluster-6604.43532	polyubiquitin [Ziziphus jujuba]	PREDICTED: Citrus sinensis polyubiquitin (LOC102629380), mRNA	Polyubiquitin 11 OS=Arabidopsis thaliana OX=3702 GN=UBQ11 PE=2 SV=1	RNA methyltransferase//Ubiquitin-like domain//Ubiquitin family	rRNA processing	protein binding//methyltransferase activity	--	1.8477	3.35e-06	0.00060286
Cluster-6604.32431	hypothetical protein AQUCO_08200044v1 [Aquilegia coerulea]	PREDICTED: Durio zibethinus probable receptor-like protein kinase At1g11050 (LOC111282319), mRNA	Probable receptor-like protein kinase At1g11050 OS=Arabidopsis thaliana OX=3702 GN=At1g11050 PE=2 SV=1	Protein kinase domain//Protein tyrosine and serine/threonine kinase	protein phosphorylation	ATP binding//protein kinase activity	--	1.8483	1.29e-08	5.27e-06
Cluster-6604.71082	PREDICTED: phosphoglycerate mutase-like protein AT74 [Nelumbo nucifera]	--	Phosphoglycerate mutase-like protein AT74 OS=Arabidopsis thaliana OX=3702 GN=At3g05170 PE=2 SV=1	--	--	--	--	1.8498	1.22e-06	0.00026053
Cluster-6604.89680	hypothetical protein AQUCO_06000077v1 [Aquilegia coerulea]	--	ACT domain-containing protein ACR1 OS=Arabidopsis thaliana OX=3702 GN=ACR1 PE=2 SV=1	--	--	--	--	1.8501	5.53e-07	0.00014076
Cluster-6604.67669	PREDICTED: putative pentatricopeptide repeat-containing protein At1g12700, mitochondrial [Nelumbo nucifera]	--	Putative pentatricopeptide repeat-containing protein At1g12700, mitochondrial OS=Arabidopsis thaliana OX=3702 GN=At1g12700 PE=3 SV=1	Death effector domain//Toxin with endonuclease activity, of toxin-antitoxin system	regulation of apoptotic process//regulation of RNA metabolic process	ribonuclease activity//protein binding	toxin-antitoxin complex	1.8509	0.00077097	0.042738
Cluster-6604.45983	Target SNARE coiled-coil domain [Macleaya cordata]	--	SNAP25 homologous protein SNAP33 OS=Arabidopsis thaliana OX=3702 GN=SNAP33 PE=1 SV=1	--	--	--	--	1.8558	8.18e-09	3.69e-06
Cluster-6604.52442	PREDICTED: mitogen-activated protein kinase 3-like [Nelumbo nucifera]	PREDICTED: Camellia sinensis mitogen-activated protein kinase 3-like (LOC114298100), mRNA	Mitogen-activated protein kinase 3 OS=Arabidopsis thaliana OX=3702 GN=MPK3 PE=1 SV=2	Protein tyrosine and serine/threonine kinase//Protein kinase domain	protein phosphorylation	ATP binding//protein kinase activity	--	1.8564	4.21e-10	2.79e-07
Cluster-6604.52679	Ribokinase [Macleaya cordata]	--	Fructokinase-2 OS=Solanum habrochaites OX=62890 GN=FRK2 PE=2 SV=1	--	--	--	--	1.857	1.45e-09	8.03e-07
Cluster-6604.49949	PREDICTED: protein ODORANT1-like [Nelumbo nucifera]	Gossypium hirsutum cultivar TM1 chromosome D12	Protein ODORANT1 OS=Petunia hybrida OX=4102 GN=ODO1 PE=2 SV=1	--	--	--	--	1.8584	1.18e-12	1.9e-09
Cluster-6604.79596	--	--	--	--	--	--	--	1.8584	0.00017523	0.014592
Cluster-6604.55537	--	--	--	--	--	--	--	1.8601	1.08e-05	0.0015774
Cluster-6604.63927	hypothetical protein DVH24_040165 [Malus domestica]	PREDICTED: Nelumbo nucifera COP9 signalosome complex subunit 2 (LOC104593548), mRNA	COP9 signalosome complex subunit 2 OS=Arabidopsis thaliana OX=3702 GN=CSN2 PE=1 SV=1	--	--	--	--	1.8601	0.0001991	0.016212
Cluster-6604.58746	hypothetical protein C5167_003128 [Papaver somniferum]	--	Protein phosphatase 2C 3 OS=Arabidopsis thaliana OX=3702 GN=AIP1 PE=1 SV=1	Protein phosphatase 2C//Alternative oxidase	oxidation-reduction process//obsolete electron transport	catalytic activity//alternative oxidase activity	--	1.8606	1.68e-10	1.19e-07
Cluster-6604.62100	PREDICTED: zinc finger A20 and AN1 domain-containing stress-associated protein 1 [Nelumbo nucifera]	--	Zinc finger A20 and AN1 domain-containing stress-associated protein 1 OS=Arabidopsis thaliana OX=3702 GN=SAP1 PE=1 SV=1	A20-like zinc finger//Dehydratase family//AN1-like Zinc finger	--	DNA binding//catalytic activity//zinc ion binding	--	1.864	6.22e-11	5.3e-08
Cluster-6604.52432	Drug/metabolite transporter [Macleaya cordata]	PREDICTED: Citrus clementina probable sugar phosphate/phosphate translocator At1g12500 (LOC18047921), mRNA	Probable sugar phosphate/phosphate translocator At1g12500 OS=Arabidopsis thaliana OX=3702 GN=At1g12500 PE=1 SV=1	UAA transporter family//Lipopolysaccharide export system permease LptF/LptG//Purine nucleoside permease (NUP)//EamA-like transporter family	transmembrane transport	--	integral component of membrane//membrane	1.8642	3.36e-12	4.5e-09
Cluster-6604.53592	--	--	--	--	--	--	--	1.8659	0.00021771	0.017082
Cluster-47104.0	hypothetical protein DCAR_027612 [Daucus carota subsp. sativus]	PREDICTED: Daucus carota subsp. sativus alcohol dehydrogenase 1-like (LOC108199900), mRNA	Alcohol dehydrogenase 1 OS=Solanum tuberosum OX=4113 GN=ADH1 PE=1 SV=1	UDP-glucose/GDP-mannose dehydrogenase family, NAD binding domain//delta endotoxin//D-isomer specific 2-hydroxyacid dehydrogenase, NAD binding domain//TrkA-N domain//Alcohol dehydrogenase GroES-like domain//Zinc-binding dehydrogenase	oxidation-reduction process//potassium ion transport//signal transduction//pathogenesis	oxidoreductase activity, acting on the CH-OH group of donors, NAD or NADP as acceptor//signaling receptor binding//NAD binding	--	1.869	0.00016192	0.013808
Cluster-6604.23863	--	Vigna angularis var. angularis DNA, chromosome 1, almost complete sequence, cultivar: Shumari	--	--	--	--	--	1.8744	0.00086076	0.04611
Cluster-6604.72664	--	--	--	--	--	--	--	1.876	3.4e-07	9.15e-05
Cluster-6604.41127	putative disease resistance protein RGA3 [Camellia sinensis]	PREDICTED: Herrania umbratica putative disease resistance protein RGA4 (LOC110425631), transcript variant X2, mRNA	Disease resistance protein RGA2 OS=Solanum bulbocastanum OX=147425 GN=RGA2 PE=1 SV=1	Transcriptional activator TraM//NB-ARC domain	quorum sensing	ADP binding	--	1.8788	8.59e-07	0.0001993
Cluster-6604.54962	--	--	--	--	--	--	--	1.8796	0.00023242	0.01798
Cluster-6604.20340	--	--	--	TATA box-binding protein-associated factor 1D	regulation of transcription, DNA-templated	--	RNA polymerase transcription factor SL1 complex//nucleus	1.8809	3.08e-05	0.0037498
Cluster-6604.22895	ThiJ/PfpI [Macleaya cordata]	PREDICTED: Nelumbo nucifera DJ-1 protein homolog E (LOC104609573), transcript variant X2, mRNA	DJ-1 protein homolog E OS=Arabidopsis thaliana OX=3702 GN=DJ1E PE=1 SV=1	--	--	--	--	1.8817	1.21e-06	0.00026015
Cluster-6604.59187	--	--	--	--	--	--	--	1.8844	4.57e-09	2.22e-06
Cluster-6604.40375	--	--	--	--	--	--	--	1.8865	0.00016302	0.01388
Cluster-6604.37528	Allene oxide synthase [Actinidia chinensis var. chinensis]	PREDICTED: Prunus avium allene oxide synthase 1, chloroplastic (LOC110762606), mRNA	Allene oxide synthase 1, chloroplastic OS=Solanum lycopersicum OX=4081 GN=AOS1 PE=2 SV=1	7tm Odorant receptor//Cytochrome P450	oxidation-reduction process//G protein-coupled receptor signaling pathway, coupled to cyclic nucleotide second messenger//sensory perception of smell	heme binding//iron ion binding//olfactory receptor activity//odorant binding//oxidoreductase activity, acting on paired donors, with incorporation or reduction of molecular oxygen	membrane	1.8899	1.04e-08	4.45e-06
[truncated: 523 more rows]

## Sheet: Table S7
Table S7: KEGG pathway enrichment of differential genes in S_0 vs S_3
Description	padj	Count
[truncated: 30 more rows]

## Sheet: Table S8
Table S8: Gene expression levels of MYB in different tissues and induction times
[truncated: 43 more rows]

[truncated: 5 more sheets: Table S9, Table S10, Table S11, Table S12, Table S13]
